# Supplementary material for: 5,7,7,12,14,14-Hexamethyl-4,11-diaza-1,8-diazo­niacyclo­tetra­decane bis­(perchlorate) monohydrate
Source: Acta Crystallogr Sect E Struct Rep Online. 2012 Mar 24;68(Pt 4):o1179. doi: 10.1107/S1600536812012135 (PMC3344117; doi:10.1107/S1600536812012135)
Supplement: Supplementary file 1 [file e-68-o1179-sup1.cif]

##############################################################################
#                                                                            #
# This CIF contains the data in a paper accepted for publication in          #
# Acta Crystallographica Section E. It conforms to the requirements of       #
# Notes for Authors for Acta Crystallographica Section E, and has been       #
# peer reviewed under the auspices of the IUCr Commission on Journals.       #
#                                                                            #
# Full details of the Crystallographic Information File format               #
# are given in the paper "The Crystallographic Information File (CIF):       #
# a New Standard Archive File for Crystallography" by S. R. Hall, F. H.      #
# Allen and I. D. Brown [Acta Cryst. (1991), A47, 655-685].                  #
#                                                                            #
# The current version of the core CIF dictionary is obtainable from          #
# ftp://ftp.iucr.org/pub/cif_core.dic.                                       #
#                                                                            #
# Software is freely available for graphical display of the structure(s)     #
# in this CIF. For information consult the CIF software page                 #
# http://www.iucr.org/resources/cif/software.                                #
#                                                                            #
# This file may be used for bona fide research purposes within the           #
# scientific community so long as proper attribution is given to the journal # 
# article from which it was obtained.                                        #
#                                                                            #
##############################################################################
data_global
_audit_creation_method     SHELXL-97
_journal_date_recd_electronic     2012-03-21
_journal_date_accepted     2012-03-21
_journal_name_full     'Acta Crystallographica, Section E'
_journal_year     2012
_journal_volume     68
_journal_issue      4
_journal_page_first     o1179
_journal_page_last     o1179
_journal_paper_category     QO
_journal_paper_doi     10.1107/S1600536812012135
_journal_coeditor_code     HG5197
_publ_contact_author_name     ' Edward RT Tiekink '
_publ_contact_author_address
;
Department of Chemistry, University of Malaya,
50603 Kuala Lumpur, Malaysia
;
_publ_contact_author_email
;
edward.tiekink@gmail.com
;
_publ_contact_author_fax     ' +60 3 7967 4193 '
_publ_contact_author_phone     ' +60 3 7967 6775 '
_publ_section_title
;
5,7,7,12,14,14-Hexamethyl-4,11-diaza-1,8-diazoniacyclotetradecane
bis(perchlorate) monohydrate
;
loop_
    _publ_author_name
    _publ_author_footnote
    _publ_author_address
    'Saroj K. S. Hazari' .
;
Department of Chemistry, University of Chittagong,
Chittagong 4331, Bangladesh
;
    'Tapashi G. Roy'
;
Additional correspondence author, e-mail: tapashir@yahoo.com.
;
;
Department of Chemistry, University of Chittagong,
Chittagong 4331, Bangladesh
;
    'Babul Chandra Nath' .
;
Department of Chemistry, University of Chittagong,
Chittagong 4331, Bangladesh
;
    'Prashun G. Roy' .
;
Department of Chemistry, University of Chittagong,
Chittagong 4331, Bangladesh
;
    'Ng, Seik Weng' .
;
Department of Chemistry, University of Malaya,
50603 Kuala Lumpur, Malaysia and Chemistry Department,
Faculty of Science, King Abdulaziz University,
PO Box 80203 Jeddah, Saudi Arabia
;
    'Tiekink, Edward R. T.' .
;
Department of Chemistry, University of Malaya,
50603 Kuala Lumpur, Malaysia
;
_publ_section_synopsis     .
data_I
_audit_creation_method     SHELXL-97
_chemical_name_systematic
;
5,7,7,12,14,14-Hexamethyl-4,11-diaza-1,8-diazoniacyclotetradecane
bis(perchlorate) monohydrate
;
_chemical_name_common     ?
_chemical_formula_moiety     'C16 H38 N4 2+, 2(Cl O4 -), H2 O'
_chemical_formula_sum     'C16 H40 Cl2 N4 O9'
_chemical_formula_iupac     'C16 H38 N4 2+, 2Cl O4 -, H2 O'
_chemical_formula_weight     503.42
_chemical_melting_point     ?
_symmetry_cell_setting     monoclinic
_symmetry_space_group_name_H-M     'P 21/c'
_symmetry_space_group_name_Hall     '-P 2ybc'
loop_
    _symmetry_equiv_pos_as_xyz
    'x, y, z'
    '-x, y+1/2, -z+1/2'
    '-x, -y, -z'
    'x, -y-1/2, z-1/2'
_cell_length_a     11.09300(10)
_cell_length_b     8.79460(10)
_cell_length_c     25.3692(3)
_cell_angle_alpha     90.00
_cell_angle_beta     98.4350(10)
_cell_angle_gamma     90.00
_cell_volume     2448.21(5)
_cell_formula_units_Z     4
_cell_measurement_reflns_used     6194
_cell_measurement_theta_min     3.5196
_cell_measurement_theta_max     76.3303
_cell_measurement_temperature     100(2)
_exptl_crystal_description     block
_exptl_crystal_colour     colourless
_exptl_crystal_size_max     0.40
_exptl_crystal_size_mid     0.35
_exptl_crystal_size_min     0.30
_exptl_crystal_density_diffrn     1.366
_exptl_crystal_density_meas     ?
_exptl_crystal_density_method     'not measured'
_exptl_crystal_F_000     1080
_exptl_absorpt_coefficient_mu     2.838
_exptl_absorpt_correction_type     multi-scan
_exptl_absorpt_process_details     '(CrysAlis PRO; Agilent, 2011)'
_exptl_absorpt_correction_T_min     0.69450
_exptl_absorpt_correction_T_max     1.0000
_diffrn_ambient_temperature     100(2)
_diffrn_radiation_type     CuK\a
_diffrn_radiation_wavelength     1.54184
_diffrn_radiation_source     'SuperNova (Cu) X-ray Source'
_diffrn_radiation_monochromator     Mirror
_diffrn_measurement_device_type
                  'Agilent SuperNova Dual diffractometer with an Atlas detector'
_diffrn_measurement_method     '\w scan'
_diffrn_detector_area_resol_mean     10.4041
_diffrn_reflns_number     9569
_diffrn_reflns_av_R_equivalents     0.0169
_diffrn_reflns_av_sigmaI/netI     0.0219
_diffrn_reflns_theta_min     3.52
_diffrn_reflns_theta_max     76.53
_diffrn_reflns_theta_full     76.53
_diffrn_measured_fraction_theta_max     0.974
_diffrn_measured_fraction_theta_full     0.974
_diffrn_reflns_limit_h_min     -13
_diffrn_reflns_limit_h_max     13
_diffrn_reflns_limit_k_min     -10
_diffrn_reflns_limit_k_max     6
_diffrn_reflns_limit_l_min     -29
_diffrn_reflns_limit_l_max     31
_diffrn_standards_number     0
_diffrn_standards_interval_count     0
_diffrn_standards_interval_time     0
_diffrn_standards_decay_%     0
_refine_special_details
;
Refinement of <i>F</i>^2^ against ALL reflections. The weighted <i>R</i>-factor
<i>wR</i> and goodness of fit <i>S</i> are based on <i>F</i>^2^, conventional
<i>R</i>-factors <i>R</i> are based on <i>F</i>, with <i>F</i> set to zero for
negative <i>F</i>^2^. The threshold expression of <i>F</i>^2^ >
\s(<i>F</i>^2^) is used only for calculating <i>R</i>-factors(gt) <i>etc</i>.
and is not relevant to the choice of reflections for refinement.
<i>R</i>-factors based on <i>F</i>^2^ are statistically about twice as large
as those based on <i>F</i>, and <i>R</i>- factors based on ALL data will be
even larger.
;
_reflns_number_total     5000
_reflns_number_gt     4665
_reflns_threshold_expression     I>2\s(I)
_refine_ls_structure_factor_coef     Fsqd
_refine_ls_matrix_type     full
_refine_ls_R_factor_all     0.0396
_refine_ls_R_factor_gt     0.0376
_refine_ls_wR_factor_gt     0.1031
_refine_ls_wR_factor_ref     0.1051
_refine_ls_goodness_of_fit_ref     1.030
_refine_ls_restrained_S_all     1.029
_refine_ls_number_reflns     5000
_refine_ls_number_parameters     312
_refine_ls_number_restraints     8
_refine_ls_hydrogen_treatment     mixed
_refine_ls_weighting_scheme     calc
_refine_ls_weighting_details
         'calc w=1/[\s^2^(Fo^2^)+(0.0609P)^2^+1.6737P] where P=(Fo^2^+2Fc^2^)/3'
_atom_sites_solution_hydrogens     geom
_atom_sites_solution_primary     direct
_atom_sites_solution_secondary     difmap
_refine_ls_shift/su_max     0.001
_refine_ls_shift/su_mean     0.000
_refine_diff_density_max     0.611
_refine_diff_density_min     -0.555
_refine_ls_extinction_method     none
_refine_ls_extinction_coef     ?
loop_
    _atom_type_symbol
    _atom_type_description
    _atom_type_scat_dispersion_real
    _atom_type_scat_dispersion_imag
    _atom_type_scat_source
    'C' 'C' 0.0181 0.0091
                         'International Tables Vol C Tables 4.2.6.8 and 6.1.1.4'
    'H' 'H' 0.0000 0.0000
                         'International Tables Vol C Tables 4.2.6.8 and 6.1.1.4'
    'N' 'N' 0.0311 0.0180
                         'International Tables Vol C Tables 4.2.6.8 and 6.1.1.4'
    'O' 'O' 0.0492 0.0322
                         'International Tables Vol C Tables 4.2.6.8 and 6.1.1.4'
    'Cl' 'Cl' 0.3639 0.7018
                         'International Tables Vol C Tables 4.2.6.8 and 6.1.1.4'
_computing_data_collection     'CrysAlis PRO (Agilent, 2011)'
_computing_cell_refinement     'CrysAlis PRO (Agilent, 2011)'
_computing_data_reduction     'CrysAlis PRO (Agilent, 2011)'
_computing_structure_solution     'SHELXS97 (Sheldrick, 2008)'
_computing_structure_refinement     'SHELXL97 (Sheldrick, 2008)'
_computing_molecular_graphics
                      'ORTEP-3 (Farrugia, 1997) and DIAMOND (Brandenburg, 2006)'
_computing_publication_material     'publCIF (Westrip, 2010)'
loop_
    _atom_site_type_symbol
    _atom_site_label
    _atom_site_fract_x
    _atom_site_fract_y
    _atom_site_fract_z
    _atom_site_U_iso_or_equiv
    _atom_site_adp_type
    _atom_site_calc_flag
    _atom_site_refinement_flags
    _atom_site_occupancy
    _atom_site_symmetry_multiplicity
    _atom_site_disorder_assembly
    _atom_site_disorder_group
    Cl Cl1 0.31093(3) 0.82773(4) 0.546168(14) 0.01665(11) Uani d . 1 1 . .
    Cl Cl2 0.83060(3) 0.38578(4) 0.287184(13) 0.01370(11) Uani d . 1 1 . .
    O O1 0.42268(11) 0.75538(15) 0.56951(5) 0.0268(3) Uani d . 1 1 . .
    O O2 0.32605(13) 0.88170(16) 0.49335(5) 0.0298(3) Uani d . 1 1 . .
    O O3 0.28350(12) 0.95396(15) 0.57816(5) 0.0258(3) Uani d . 1 1 . .
    O O4 0.21214(11) 0.72094(15) 0.54079(5) 0.0261(3) Uani d . 1 1 . .
    O O5 0.90879(15) 0.51760(18) 0.29309(6) 0.0383(4) Uani d . 1 1 . .
    O O6 0.83712(16) 0.30970(16) 0.33756(5) 0.0382(4) Uani d . 1 1 . .
    O O7 0.70924(13) 0.4375(2) 0.27069(7) 0.0451(4) Uani d . 1 1 . .
    O O8 0.86602(13) 0.28549(15) 0.24776(5) 0.0279(3) Uani d . 1 1 . .
    O O1w 0.62426(13) 0.80297(17) 0.50563(5) 0.0276(3) Uani d D 1 1 . .
    N N1 0.69983(11) 0.81512(15) 0.29586(5) 0.0124(3) Uani d D 1 1 . .
    N N2 0.63078(11) 0.73862(15) 0.39559(5) 0.0127(3) Uani d D 1 1 . .
    N N3 0.89992(11) 0.70336(15) 0.39858(5) 0.0124(3) Uani d D 1 1 . .
    N N4 0.91280(11) 0.98528(15) 0.35226(5) 0.0125(3) Uani d D 1 1 . .
    C C1 0.54974(15) 0.7498(2) 0.21479(6) 0.0191(3) Uani d . 1 1 . .
    H H1A 0.5885 0.8231 0.1935 0.029 Uiso calc R 1 1 . .
    H H1B 0.4623 0.7448 0.2016 0.029 Uiso calc R 1 1 . .
    H H1C 0.5863 0.6492 0.2119 0.029 Uiso calc R 1 1 . .
    C C2 0.56883(13) 0.80012(18) 0.27322(6) 0.0133(3) Uani d . 1 1 . .
    H H2A 0.5291 0.9015 0.2754 0.016 Uiso calc R 1 1 . .
    C C3 0.50736(14) 0.68698(18) 0.30677(6) 0.0149(3) Uani d . 1 1 . .
    H H3A 0.5505 0.5885 0.3064 0.018 Uiso calc R 1 1 . .
    H H3B 0.4229 0.6708 0.2889 0.018 Uiso calc R 1 1 . .
    C C4 0.50164(13) 0.72858(18) 0.36520(6) 0.0137(3) Uani d . 1 1 . .
    C C5 0.44573(14) 0.88612(19) 0.37008(7) 0.0176(3) Uani d . 1 1 . .
    H H5A 0.4433 0.9089 0.4077 0.026 Uiso calc R 1 1 . .
    H H5B 0.3627 0.8877 0.3505 0.026 Uiso calc R 1 1 . .
    H H5C 0.4953 0.9627 0.3551 0.026 Uiso calc R 1 1 . .
    C C6 0.42988(15) 0.6089(2) 0.39099(7) 0.0190(3) Uani d . 1 1 . .
    H H6A 0.4267 0.6371 0.4281 0.028 Uiso calc R 1 1 . .
    H H6B 0.4700 0.5099 0.3899 0.028 Uiso calc R 1 1 . .
    H H6C 0.3469 0.6028 0.3716 0.028 Uiso calc R 1 1 . .
    C C7 0.69904(14) 0.59435(18) 0.40941(6) 0.0159(3) Uani d . 1 1 . .
    H H7A 0.7015 0.5338 0.3767 0.019 Uiso calc R 1 1 . .
    H H7B 0.6567 0.5336 0.4340 0.019 Uiso calc R 1 1 . .
    C C8 0.82827(14) 0.6290(2) 0.43569(6) 0.0166(3) Uani d . 1 1 . .
    H H8A 0.8253 0.6961 0.4668 0.020 Uiso calc R 1 1 . .
    H H8B 0.8689 0.5332 0.4487 0.020 Uiso calc R 1 1 . .
    C C9 1.03115(13) 0.71842(18) 0.42113(6) 0.0134(3) Uani d . 1 1 . .
    H H9A 1.0365 0.7608 0.4580 0.016 Uiso calc R 1 1 . .
    C C10 1.09813(15) 0.5659(2) 0.42452(7) 0.0192(3) Uani d . 1 1 . .
    H H10A 1.0580 0.4949 0.4461 0.029 Uiso calc R 1 1 . .
    H H10B 1.1829 0.5809 0.4410 0.029 Uiso calc R 1 1 . .
    H H10C 1.0964 0.5241 0.3886 0.029 Uiso calc R 1 1 . .
    C C11 1.09391(13) 0.82989(18) 0.38754(6) 0.0133(3) Uani d . 1 1 . .
    H H11A 1.0905 0.7862 0.3514 0.016 Uiso calc R 1 1 . .
    H H11B 1.1809 0.8361 0.4032 0.016 Uiso calc R 1 1 . .
    C C12 1.04329(13) 0.99271(18) 0.38168(6) 0.0134(3) Uani d . 1 1 . .
    C C13 1.03266(15) 1.0660(2) 0.43525(6) 0.0190(3) Uani d . 1 1 . .
    H H13A 1.1138 1.0741 0.4564 0.028 Uiso calc R 1 1 . .
    H H13B 0.9803 1.0033 0.4544 0.028 Uiso calc R 1 1 . .
    H H13C 0.9971 1.1677 0.4294 0.028 Uiso calc R 1 1 . .
    C C14 1.12120(14) 1.09205(19) 0.35056(7) 0.0179(3) Uani d . 1 1 . .
    H H14A 1.2049 1.0955 0.3694 0.027 Uiso calc R 1 1 . .
    H H14B 1.0875 1.1952 0.3474 0.027 Uiso calc R 1 1 . .
    H H14C 1.1212 1.0492 0.3149 0.027 Uiso calc R 1 1 . .
    C C15 0.89575(13) 0.94676(18) 0.29431(6) 0.0139(3) Uani d . 1 1 . .
    H H15A 0.9337 0.8470 0.2892 0.017 Uiso calc R 1 1 . .
    H H15B 0.9363 1.0243 0.2747 0.017 Uiso calc R 1 1 . .
    C C16 0.76101(14) 0.94086(19) 0.27244(6) 0.0154(3) Uani d . 1 1 . .
    H H16A 0.7223 1.0381 0.2802 0.019 Uiso calc R 1 1 . .
    H H16B 0.7510 0.9282 0.2333 0.019 Uiso calc R 1 1 . .
    H H1w 0.5629(18) 0.787(4) 0.5213(11) 0.059(9) Uiso d D 1 1 . .
    H H2w 0.641(3) 0.8975(15) 0.5067(16) 0.088(13) Uiso d D 1 1 . .
    H H1 0.7341(18) 0.7279(15) 0.2895(8) 0.019(5) Uiso d D 1 1 . .
    H H3 0.8958(18) 0.648(2) 0.3698(6) 0.018(5) Uiso d D 1 1 . .
    H H22 0.6697(18) 0.791(2) 0.3737(7) 0.026(6) Uiso d D 1 1 . .
    H H21 0.6276(19) 0.788(2) 0.4254(6) 0.023(5) Uiso d D 1 1 . .
    H H41 0.8779(18) 1.0722(15) 0.3581(8) 0.021(5) Uiso d D 1 1 . .
    H H42 0.8796(19) 0.913(2) 0.3698(8) 0.028(6) Uiso d D 1 1 . .
loop_
    _atom_site_aniso_label
    _atom_site_aniso_U_11
    _atom_site_aniso_U_22
    _atom_site_aniso_U_33
    _atom_site_aniso_U_12
    _atom_site_aniso_U_13
    _atom_site_aniso_U_23
    Cl1 0.01667(19) 0.0170(2) 0.01711(19) 0.00152(13) 0.00511(13) -0.00033(13)
    Cl2 0.01564(18) 0.01343(19) 0.01328(18) 0.00174(12) 0.00624(13) 0.00070(12)
    O1 0.0185(6) 0.0267(7) 0.0341(7) 0.0054(5) -0.0001(5) 0.0033(6)
    O2 0.0403(8) 0.0316(7) 0.0191(6) -0.0007(6) 0.0099(5) 0.0011(5)
    O3 0.0273(6) 0.0213(6) 0.0316(7) -0.0028(5) 0.0139(5) -0.0116(5)
    O4 0.0229(6) 0.0214(6) 0.0331(7) -0.0055(5) 0.0014(5) -0.0056(5)
    O5 0.0504(9) 0.0393(8) 0.0296(7) -0.0294(7) 0.0204(6) -0.0167(6)
    O6 0.0747(11) 0.0252(7) 0.0196(7) 0.0184(7) 0.0227(7) 0.0106(5)
    O7 0.0206(7) 0.0663(11) 0.0464(9) 0.0191(7) -0.0019(6) -0.0046(8)
    O8 0.0463(8) 0.0187(6) 0.0241(6) 0.0007(6) 0.0229(6) -0.0047(5)
    O1w 0.0290(7) 0.0316(7) 0.0252(7) -0.0012(6) 0.0135(5) -0.0016(6)
    N1 0.0106(6) 0.0129(6) 0.0140(6) 0.0004(5) 0.0024(5) 0.0012(5)
    N2 0.0113(6) 0.0142(6) 0.0131(6) -0.0008(5) 0.0036(5) -0.0010(5)
    N3 0.0102(6) 0.0164(6) 0.0108(6) -0.0011(5) 0.0023(5) 0.0007(5)
    N4 0.0107(6) 0.0132(6) 0.0142(6) 0.0010(5) 0.0042(5) 0.0002(5)
    C1 0.0224(8) 0.0215(8) 0.0130(7) -0.0034(6) 0.0009(6) -0.0019(6)
    C2 0.0118(7) 0.0146(7) 0.0132(7) -0.0004(5) 0.0014(5) -0.0012(6)
    C3 0.0134(7) 0.0159(7) 0.0153(7) -0.0030(6) 0.0019(5) -0.0015(6)
    C4 0.0094(6) 0.0166(8) 0.0153(7) -0.0015(6) 0.0026(5) 0.0000(6)
    C5 0.0154(7) 0.0201(8) 0.0183(7) 0.0033(6) 0.0054(6) -0.0006(6)
    C6 0.0143(7) 0.0220(8) 0.0217(8) -0.0048(6) 0.0064(6) 0.0012(6)
    C7 0.0129(7) 0.0148(7) 0.0206(8) 0.0000(6) 0.0041(6) 0.0047(6)
    C8 0.0132(7) 0.0221(8) 0.0147(7) -0.0002(6) 0.0031(6) 0.0066(6)
    C9 0.0098(7) 0.0183(8) 0.0119(7) 0.0009(6) 0.0013(5) 0.0009(6)
    C10 0.0163(7) 0.0202(8) 0.0212(8) 0.0050(6) 0.0030(6) 0.0039(6)
    C11 0.0098(6) 0.0176(8) 0.0130(7) 0.0010(5) 0.0033(5) -0.0004(6)
    C12 0.0104(6) 0.0162(7) 0.0142(7) -0.0008(6) 0.0034(5) -0.0015(6)
    C13 0.0186(7) 0.0223(8) 0.0166(7) -0.0004(6) 0.0045(6) -0.0059(6)
    C14 0.0150(7) 0.0181(8) 0.0218(8) -0.0042(6) 0.0064(6) 0.0002(6)
    C15 0.0131(7) 0.0172(8) 0.0123(7) -0.0002(6) 0.0047(5) 0.0029(6)
    C16 0.0132(7) 0.0169(8) 0.0161(7) -0.0004(6) 0.0014(5) 0.0061(6)
_geom_special_details
;
All e.s.d.'s (except the e.s.d. in the dihedral angle between two l.s. planes)
are estimated using the full covariance matrix. The cell e.s.d.'s are taken
into account individually in the estimation of e.s.d.'s in distances, angles
and torsion angles; correlations between e.s.d.'s in cell parameters are only
used when they are defined by crystal symmetry. An approximate (isotropic)
treatment of cell e.s.d.'s is used for estimating e.s.d.'s involving l.s.
planes.
;
loop_
    _geom_bond_atom_site_label_1
    _geom_bond_atom_site_label_2
    _geom_bond_site_symmetry_2
    _geom_bond_distance
    _geom_bond_publ_flag
    Cl1 O3 . 1.4339(12) ?
    Cl1 O4 . 1.4345(13) ?
    Cl1 O1 . 1.4412(12) ?
    Cl1 O2 . 1.4542(13) ?
    Cl2 O7 . 1.4245(14) ?
    Cl2 O8 . 1.4312(12) ?
    Cl2 O6 . 1.4349(13) ?
    Cl2 O5 . 1.4425(14) ?
    O1w H1w . 0.848(10) ?
    O1w H2w . 0.852(10) ?
    N1 C16 . 1.4679(19) ?
    N1 C2 . 1.4881(18) ?
    N1 H1 . 0.882(9) ?
    N2 C7 . 1.493(2) ?
    N2 C4 . 1.5266(18) ?
    N2 H22 . 0.881(10) ?
    N2 H21 . 0.879(9) ?
    N3 C8 . 1.4713(19) ?
    N3 C9 . 1.4899(18) ?
    N3 H3 . 0.874(9) ?
    N4 C15 . 1.4936(19) ?
    N4 C12 . 1.5296(18) ?
    N4 H41 . 0.879(9) ?
    N4 H42 . 0.887(10) ?
    C1 C2 . 1.532(2) ?
    C1 H1A . 0.9800 ?
    C1 H1B . 0.9800 ?
    C1 H1C . 0.9800 ?
    C2 C3 . 1.533(2) ?
    C2 H2A . 1.0000 ?
    C3 C4 . 1.537(2) ?
    C3 H3A . 0.9900 ?
    C3 H3B . 0.9900 ?
    C4 C6 . 1.524(2) ?
    C4 C5 . 1.530(2) ?
    C5 H5A . 0.9800 ?
    C5 H5B . 0.9800 ?
    C5 H5C . 0.9800 ?
    C6 H6A . 0.9800 ?
    C6 H6B . 0.9800 ?
    C6 H6C . 0.9800 ?
    C7 C8 . 1.521(2) ?
    C7 H7A . 0.9900 ?
    C7 H7B . 0.9900 ?
    C8 H8A . 0.9900 ?
    C8 H8B . 0.9900 ?
    C9 C11 . 1.532(2) ?
    C9 C10 . 1.530(2) ?
    C9 H9A . 1.0000 ?
    C10 H10A . 0.9800 ?
    C10 H10B . 0.9800 ?
    C10 H10C . 0.9800 ?
    C11 C12 . 1.537(2) ?
    C11 H11A . 0.9900 ?
    C11 H11B . 0.9900 ?
    C12 C13 . 1.524(2) ?
    C12 C14 . 1.528(2) ?
    C13 H13A . 0.9800 ?
    C13 H13B . 0.9800 ?
    C13 H13C . 0.9800 ?
    C14 H14A . 0.9800 ?
    C14 H14B . 0.9800 ?
    C14 H14C . 0.9800 ?
    C15 C16 . 1.517(2) ?
    C15 H15A . 0.9900 ?
    C15 H15B . 0.9900 ?
    C16 H16A . 0.9900 ?
    C16 H16B . 0.9900 ?
loop_
    _geom_angle_atom_site_label_1
    _geom_angle_atom_site_label_2
    _geom_angle_atom_site_label_3
    _geom_angle_site_symmetry_1
    _geom_angle_site_symmetry_3
    _geom_angle
    _geom_angle_publ_flag
    O3 Cl1 O4 . . 109.76(8) ?
    O3 Cl1 O1 . . 110.50(8) ?
    O4 Cl1 O1 . . 110.43(8) ?
    O3 Cl1 O2 . . 109.37(8) ?
    O4 Cl1 O2 . . 108.41(8) ?
    O1 Cl1 O2 . . 108.32(8) ?
    O7 Cl2 O8 . . 109.64(9) ?
    O7 Cl2 O6 . . 109.43(10) ?
    O8 Cl2 O6 . . 110.61(8) ?
    O7 Cl2 O5 . . 107.56(11) ?
    O8 Cl2 O5 . . 110.20(8) ?
    O6 Cl2 O5 . . 109.35(10) ?
    H1w O1w H2w . . 110(3) ?
    C16 N1 C2 . . 113.19(12) ?
    C16 N1 H1 . . 110.1(14) ?
    C2 N1 H1 . . 105.9(14) ?
    C7 N2 C4 . . 118.40(12) ?
    C7 N2 H22 . . 108.3(15) ?
    C4 N2 H22 . . 102.9(15) ?
    C7 N2 H21 . . 107.7(14) ?
    C4 N2 H21 . . 108.1(14) ?
    H22 N2 H21 . . 111(2) ?
    C8 N3 C9 . . 112.51(12) ?
    C8 N3 H3 . . 108.6(14) ?
    C9 N3 H3 . . 107.4(13) ?
    C15 N4 C12 . . 117.65(11) ?
    C15 N4 H41 . . 111.5(14) ?
    C12 N4 H41 . . 106.9(14) ?
    C15 N4 H42 . . 109.1(15) ?
    C12 N4 H42 . . 102.7(15) ?
    H41 N4 H42 . . 108.4(19) ?
    C2 C1 H1A . . 109.5 ?
    C2 C1 H1B . . 109.5 ?
    H1A C1 H1B . . 109.5 ?
    C2 C1 H1C . . 109.5 ?
    H1A C1 H1C . . 109.5 ?
    H1B C1 H1C . . 109.5 ?
    N1 C2 C1 . . 112.82(13) ?
    N1 C2 C3 . . 109.39(12) ?
    C1 C2 C3 . . 109.88(13) ?
    N1 C2 H2A . . 108.2 ?
    C1 C2 H2A . . 108.2 ?
    C3 C2 H2A . . 108.2 ?
    C2 C3 C4 . . 117.75(13) ?
    C2 C3 H3A . . 107.9 ?
    C4 C3 H3A . . 107.9 ?
    C2 C3 H3B . . 107.9 ?
    C4 C3 H3B . . 107.9 ?
    H3A C3 H3B . . 107.2 ?
    C6 C4 N2 . . 109.49(12) ?
    C6 C4 C5 . . 110.30(13) ?
    N2 C4 C5 . . 105.56(12) ?
    C6 C4 C3 . . 110.35(13) ?
    N2 C4 C3 . . 109.42(12) ?
    C5 C4 C3 . . 111.60(13) ?
    C4 C5 H5A . . 109.5 ?
    C4 C5 H5B . . 109.5 ?
    H5A C5 H5B . . 109.5 ?
    C4 C5 H5C . . 109.5 ?
    H5A C5 H5C . . 109.5 ?
    H5B C5 H5C . . 109.5 ?
    C4 C6 H6A . . 109.5 ?
    C4 C6 H6B . . 109.5 ?
    H6A C6 H6B . . 109.5 ?
    C4 C6 H6C . . 109.5 ?
    H6A C6 H6C . . 109.5 ?
    H6B C6 H6C . . 109.5 ?
    N2 C7 C8 . . 110.22(13) ?
    N2 C7 H7A . . 109.6 ?
    C8 C7 H7A . . 109.6 ?
    N2 C7 H7B . . 109.6 ?
    C8 C7 H7B . . 109.6 ?
    H7A C7 H7B . . 108.1 ?
    N3 C8 C7 . . 111.81(13) ?
    N3 C8 H8A . . 109.3 ?
    C7 C8 H8A . . 109.3 ?
    N3 C8 H8B . . 109.3 ?
    C7 C8 H8B . . 109.3 ?
    H8A C8 H8B . . 107.9 ?
    N3 C9 C11 . . 109.97(12) ?
    N3 C9 C10 . . 112.50(13) ?
    C11 C9 C10 . . 109.63(12) ?
    N3 C9 H9A . . 108.2 ?
    C11 C9 H9A . . 108.2 ?
    C10 C9 H9A . . 108.2 ?
    C9 C10 H10A . . 109.5 ?
    C9 C10 H10B . . 109.5 ?
    H10A C10 H10B . . 109.5 ?
    C9 C10 H10C . . 109.5 ?
    H10A C10 H10C . . 109.5 ?
    H10B C10 H10C . . 109.5 ?
    C9 C11 C12 . . 117.42(12) ?
    C9 C11 H11A . . 107.9 ?
    C12 C11 H11A . . 107.9 ?
    C9 C11 H11B . . 107.9 ?
    C12 C11 H11B . . 107.9 ?
    H11A C11 H11B . . 107.2 ?
    C13 C12 C14 . . 110.03(13) ?
    C13 C12 N4 . . 105.17(12) ?
    C14 C12 N4 . . 109.81(12) ?
    C13 C12 C11 . . 112.50(13) ?
    C14 C12 C11 . . 110.87(12) ?
    N4 C12 C11 . . 108.27(12) ?
    C12 C13 H13A . . 109.5 ?
    C12 C13 H13B . . 109.5 ?
    H13A C13 H13B . . 109.5 ?
    C12 C13 H13C . . 109.5 ?
    H13A C13 H13C . . 109.5 ?
    H13B C13 H13C . . 109.5 ?
    C12 C14 H14A . . 109.5 ?
    C12 C14 H14B . . 109.5 ?
    H14A C14 H14B . . 109.5 ?
    C12 C14 H14C . . 109.5 ?
    H14A C14 H14C . . 109.5 ?
    H14B C14 H14C . . 109.5 ?
    N4 C15 C16 . . 110.09(12) ?
    N4 C15 H15A . . 109.6 ?
    C16 C15 H15A . . 109.6 ?
    N4 C15 H15B . . 109.6 ?
    C16 C15 H15B . . 109.6 ?
    H15A C15 H15B . . 108.2 ?
    N1 C16 C15 . . 111.53(12) ?
    N1 C16 H16A . . 109.3 ?
    C15 C16 H16A . . 109.3 ?
    N1 C16 H16B . . 109.3 ?
    C15 C16 H16B . . 109.3 ?
    H16A C16 H16B . . 108.0 ?
loop_
    _geom_torsion_atom_site_label_1
    _geom_torsion_atom_site_label_2
    _geom_torsion_atom_site_label_3
    _geom_torsion_atom_site_label_4
    _geom_torsion_site_symmetry_1
    _geom_torsion_site_symmetry_2
    _geom_torsion_site_symmetry_3
    _geom_torsion_site_symmetry_4
    _geom_torsion
    _geom_torsion_publ_flag
    C16 N1 C2 C1 . . . . 67.79(17) ?
    C16 N1 C2 C3 . . . . -169.58(12) ?
    N1 C2 C3 C4 . . . . 63.55(17) ?
    C1 C2 C3 C4 . . . . -172.09(13) ?
    C7 N2 C4 C6 . . . . 46.82(17) ?
    C7 N2 C4 C5 . . . . 165.54(13) ?
    C7 N2 C4 C3 . . . . -74.24(16) ?
    C2 C3 C4 C6 . . . . 175.99(13) ?
    C2 C3 C4 N2 . . . . -63.47(17) ?
    C2 C3 C4 C5 . . . . 52.98(17) ?
    C4 N2 C7 C8 . . . . 175.73(12) ?
    C9 N3 C8 C7 . . . . -171.92(13) ?
    N2 C7 C8 N3 . . . . -66.08(17) ?
    C8 N3 C9 C11 . . . . -165.84(13) ?
    C8 N3 C9 C10 . . . . 71.65(16) ?
    N3 C9 C11 C12 . . . . 58.64(17) ?
    C10 C9 C11 C12 . . . . -177.16(13) ?
    C15 N4 C12 C13 . . . . 168.25(13) ?
    C15 N4 C12 C14 . . . . 49.90(17) ?
    C15 N4 C12 C11 . . . . -71.28(16) ?
    C9 C11 C12 C13 . . . . 52.22(17) ?
    C9 C11 C12 C14 . . . . 175.91(13) ?
    C9 C11 C12 N4 . . . . -63.57(16) ?
    C12 N4 C15 C16 . . . . 178.58(12) ?
    C2 N1 C16 C15 . . . . -176.80(12) ?
    N4 C15 C16 N1 . . . . -66.07(17) ?
loop_
    _geom_hbond_atom_site_label_D
    _geom_hbond_atom_site_label_H
    _geom_hbond_atom_site_label_A
    _geom_hbond_site_symmetry_A
    _geom_hbond_distance_DH
    _geom_hbond_distance_HA
    _geom_hbond_distance_DA
    _geom_hbond_angle_DHA
    N2 H22 N1 . 0.881(10) 2.062(15) 2.8300(18) 145(2)
    N4 H42 N3 . 0.887(10) 1.983(15) 2.7564(19) 145(2)
    N2 H21 O1w . 0.879(9) 2.045(13) 2.8595(19) 154(2)
    N3 H3 O5 . 0.874(9) 2.281(10) 3.1493(18) 172.4(19)
    N4 H41 O6 1_565 0.879(9) 2.184(14) 2.9820(19) 150.8(19)
    O1w H1w O1 . 0.848(10) 2.134(11) 2.9775(19) 173(3)
    O1w H2w O2 3_676 0.852(10) 1.975(10) 2.827(2) 177(4)
    C8 H8B O4 3_666 0.99 2.44 3.179(2) 131
