# Supplementary material for: 5,7,7,12,14,14-Hexamethyl-4,11-diaza-1,8-diazo­niacyclo­tetra­decane bis­(perchlorate) monohydrate
Source: Acta Crystallogr Sect E Struct Rep Online. 2012 Mar 24;68(Pt 4):o1179. doi: 10.1107/S1600536812012135 (PMC3344117; doi:10.1107/S1600536812012135)
Supplement: Supplementary file 2 [file e-68-o1179-Isup2.hkl]

# 
# h,k,l, Fc-squared, Fo-squared, sigma(Fo-squared) and status flag 
# 
data_I
_shelx_title '  P21/c' 
_shelx_refln_list_code          4 
_shelx_F_calc_maximum      190.00 
_exptl_crystal_F_000      1080.00 
_reflns_d_resolution_high  0.7927 
 
loop_ 
 _symmetry_equiv_pos_as_xyz 
 'x, y, z' 
 '-x, y+1/2, -z+1/2' 
 '-x, -y, -z' 
 'x, -y-1/2, z-1/2' 
 
_cell_length_a    11.0930 
_cell_length_b     8.7946 
_cell_length_c    25.3692 
_cell_angle_alpha  90.000 
_cell_angle_beta   98.435 
_cell_angle_gamma  90.000 
 
_shelx_F_squared_multiplier     1.000 
 
loop_ 
 _refln_index_h 
 _refln_index_k 
 _refln_index_l 
 _refln_F_squared_calc 
 _refln_F_squared_meas 
 _refln_F_squared_sigma 
 _refln_observed_status 
   1   0   0      969.74     1039.56     42.88 o 
   2   0   0      131.61      156.97      7.05 o 
   3   0   0     1048.41     1100.72     17.10 o 
   4   0   0     8636.88     8708.95     56.30 o 
   5   0   0    14212.78    14131.11     82.02 o 
   6   0   0      223.76      206.95     11.33 o 
   7   0   0     2673.69     2599.27     44.05 o 
   8   0   0     4566.83     4840.53     65.03 o 
   9   0   0        6.22       18.11      6.30 o 
  10   0   0     2225.09     1900.51     54.54 o 
  11   0   0       38.49       41.64      8.86 o 
  12   0   0       57.56       54.73      8.84 o 
  13   0   0       35.91       48.26      6.47 o 
   1   1   0     7789.98     7651.07     36.42 o 
   2   1   0     4100.98     3689.43     53.83 o 
   3   1   0     1905.96     1691.24     16.12 o 
   4   1   0      432.72      457.60      7.68 o 
   5   1   0      279.81      272.94      8.30 o 
   6   1   0      510.80      480.71     12.26 o 
   7   1   0     4819.84     4582.32     41.61 o 
   8   1   0     1138.68     1186.17     22.98 o 
   9   1   0     1617.11     1681.09     23.11 o 
  10   1   0      872.19      815.45     26.32 o 
  11   1   0      250.66      232.80     10.23 o 
  12   1   0      159.36      174.18     10.21 o 
  13   1   0      266.79      242.11      9.21 o 
   0   2   0     9608.40     8029.27     40.49 o 
   1   2   0    23441.30    19778.30    357.79 o 
   2   2   0      509.66      572.98      8.74 o 
   3   2   0     1106.29     1365.72     25.12 o 
   4   2   0      827.85      722.75     18.92 o 
   5   2   0     3407.42     3700.96     39.56 o 
   6   2   0     2183.00     2231.60     27.28 o 
   7   2   0        2.30        4.83      2.00 o 
   8   2   0        8.59       10.42      2.80 o 
   9   2   0       89.13       86.83      6.27 o 
  10   2   0      163.84      162.57      9.04 o 
  11   2   0      486.14      470.54     14.32 o 
  12   2   0        7.89        9.26      2.21 o 
  13   2   0        5.10        1.23      1.89 o 
   1   3   0      768.97      734.43     11.15 o 
   2   3   0    10804.24    10806.79     44.60 o 
   3   3   0       47.98       64.18      3.86 o 
   4   3   0       44.37       22.80      4.30 o 
   5   3   0      528.86      511.36     19.13 o 
   6   3   0      492.05      614.58     19.98 o 
   7   3   0      754.24      821.82     28.41 o 
   8   3   0       59.54       73.03      4.38 o 
   9   3   0      106.12      123.97      7.79 o 
  10   3   0     2613.59     2399.76     57.28 o 
  11   3   0      505.68      505.44     14.04 o 
  12   3   0      239.64      228.95      9.70 o 
  13   3   0       17.83       20.82      3.38 o 
   0   4   0      746.91     1023.16     21.66 o 
   1   4   0      244.38      282.06      8.19 o 
   2   4   0     6195.17     6594.52     69.06 o 
   3   4   0      323.61      288.55      9.00 o 
   4   4   0      388.69      353.91     10.58 o 
   5   4   0       29.92       26.50      5.51 o 
   6   4   0     4954.61     5104.44     69.94 o 
   7   4   0     1990.28     2119.69     42.24 o 
   8   4   0     1858.06     2012.02     48.66 o 
   9   4   0       61.59       74.94      5.92 o 
  10   4   0       26.08       15.26      3.93 o 
  11   4   0       19.30       14.51      4.94 o 
  12   4   0      515.62      461.81     11.84 o 
   1   5   0     1196.03     1166.60     19.18 o 
   2   5   0        3.11        5.22      2.85 o 
   3   5   0      637.29      779.63     28.46 o 
   4   5   0      293.15      225.69     14.31 o 
   5   5   0      811.01      802.32     28.06 o 
   6   5   0       90.95      130.71      7.21 o 
   7   5   0      156.72      204.11      9.82 o 
   8   5   0      725.96      696.18     22.98 o 
   9   5   0        2.52       11.48      3.68 o 
  10   5   0       67.44       53.45      5.84 o 
  11   5   0       38.50       42.33      6.85 o 
  12   5   0       22.25       19.14      3.69 o 
   0   6   0      242.08      239.48     13.82 o 
   1   6   0      444.60      494.93     13.98 o 
   2   6   0       38.84       40.99      6.36 o 
   3   6   0     1606.86     1554.91     38.10 o 
   4   6   0        2.32       10.52      2.47 o 
   5   6   0     1946.16     2070.93     25.86 o 
   6   6   0       21.00       44.19      5.11 o 
   7   6   0      242.88      260.27     14.10 o 
   8   6   0      482.29      473.03     18.58 o 
   9   6   0       20.13       15.12      3.96 o 
  10   6   0      505.52      449.05     14.30 o 
  11   6   0      138.88      126.20      9.11 o 
   1   7   0       36.73       42.81      3.78 o 
   2   7   0      462.75      497.72     11.17 o 
   3   7   0     1187.68     1175.56     17.61 o 
   4   7   0     2892.54     2704.81     31.37 o 
   5   7   0       15.03       19.72      4.55 o 
   6   7   0      319.33      344.46     12.80 o 
   7   7   0        2.50        3.49      2.96 o 
   8   7   0        6.06        8.66      3.19 o 
   9   7   0        1.64        1.38      2.33 o 
  10   7   0       26.00       20.85      2.66 o 
   0   8   0      132.70      128.12     13.02 o 
   1   8   0        7.85       17.42      3.50 o 
   2   8   0      504.62      468.29     12.89 o 
   3   8   0     1139.32     1151.91     20.90 o 
   4   8   0      158.27      142.31      8.33 o 
   5   8   0     2656.62     2852.11     39.07 o 
   6   8   0      136.95      153.83      9.55 o 
   7   8   0       39.73       24.33      6.16 o 
   8   8   0      383.34      356.39     18.11 o 
   9   8   0      323.15      313.48     13.33 o 
   1   9   0       18.29       25.17      4.23 o 
   2   9   0      260.16      310.71     11.73 o 
   3   9   0        0.38        3.20      2.02 o 
   4   9   0        1.39        1.74      2.22 o 
   5   9   0      134.86      114.76      7.30 o 
   6   9   0        1.84        1.74      3.00 o 
   7   9   0        0.02        0.39      2.33 o 
   8   9   0      185.99      185.68      8.59 o 
   0  10   0      853.55      850.98     28.28 o 
   1  10   0      152.68      125.96      7.77 o 
   2  10   0       14.19       17.14      4.56 o 
   3  10   0      317.45      271.43     13.47 o 
   4  10   0      157.48      138.68      8.25 o 
 -13   1   1        0.27        0.38      1.72 o 
 -12   1   1      368.88      304.98     13.57 o 
 -11   1   1      146.86      125.37      7.63 o 
 -10   1   1      530.41      543.83     16.31 o 
  -9   1   1        7.26        3.88      2.17 o 
  -8   1   1     1462.04     1592.56     43.28 o 
  -7   1   1     1454.90     1590.05     23.89 o 
  -6   1   1        8.12        4.35      1.68 o 
  -5   1   1       82.72      112.23      5.20 o 
  -4   1   1     1840.51     1650.86     17.04 o 
  -3   1   1     5155.67     4903.41     24.76 o 
  -2   1   1     3981.81     3972.65     28.96 o 
  -1   1   1     2453.69     2461.81     55.14 o 
   0   1   1     5531.01     4735.87     25.47 o 
   1   1   1     2584.50     2377.58     14.44 o 
   2   1   1     4782.52     4628.76     63.22 o 
   3   1   1    11711.16    10454.03    715.93 o 
   4   1   1      139.78      114.44      4.94 o 
   5   1   1     5966.42     5997.63     53.30 o 
   6   1   1        2.31        9.36      5.34 o 
   7   1   1     2242.34     2180.05     29.37 o 
   8   1   1      678.52      794.64     19.24 o 
   9   1   1      242.88      234.15      7.58 o 
  10   1   1      451.73      405.32     14.02 o 
  11   1   1      244.75      276.80     11.04 o 
  12   1   1      149.11      189.93     10.54 o 
  13   1   1       23.32       23.71      3.15 o 
 -13   2   1      468.95      414.31     47.17 o 
 -12   2   1        6.98       10.62      2.46 o 
 -11   2   1      789.03      791.17     18.63 o 
 -10   2   1      222.59      211.54     10.38 o 
  -9   2   1     2979.59     3158.33     36.20 o 
  -8   2   1     1167.52     1252.05     35.16 o 
  -7   2   1     3345.48     3542.21     39.82 o 
  -6   2   1     1243.90     1410.11     31.02 o 
  -5   2   1      209.71      198.94     11.57 o 
  -4   2   1     2710.42     2576.48     34.95 o 
  -3   2   1    10675.32     9699.30     71.91 o 
  -2   2   1    14652.49    13727.18     40.79 o 
  -1   2   1     6394.02     5956.54     27.43 o 
   0   2   1     4436.12     4099.83     20.40 o 
   1   2   1      304.63      302.82     18.80 o 
   2   2   1        1.48       14.02     10.34 o 
   3   2   1       57.84       54.16      4.57 o 
   4   2   1     7208.08     7126.87     60.19 o 
   5   2   1     1784.80     1936.34     25.34 o 
   6   2   1     5145.73     5044.33     67.18 o 
   7   2   1      259.25      201.32      9.26 o 
   8   2   1      219.31      211.36      7.53 o 
   9   2   1      152.18      151.24      7.27 o 
  10   2   1      513.67      569.06     16.61 o 
  11   2   1      329.73      327.32     11.88 o 
  12   2   1     1151.97     1161.12     18.28 o 
  13   2   1       86.78       64.85      6.56 o 
 -13   3   1        5.98        6.58      1.63 o 
 -12   3   1      198.78      213.02      9.57 o 
 -11   3   1        6.99        8.22      2.58 o 
 -10   3   1     2059.75     2149.17     35.95 o 
  -9   3   1      188.61      201.75      9.89 o 
  -8   3   1       47.87       71.10      4.95 o 
  -7   3   1      526.13      568.49     23.63 o 
  -6   3   1      191.56      169.35     12.13 o 
  -5   3   1       11.99        8.90      2.08 o 
  -4   3   1      362.44      406.93     15.53 o 
  -3   3   1     3784.87     3346.01     25.89 o 
  -2   3   1    17992.91    16850.25    158.97 o 
  -1   3   1    12849.99    11463.17     42.95 o 
   0   3   1      101.13       67.36     21.64 o 
   1   3   1      469.21      372.05      8.09 o 
   2   3   1     4908.93     4777.21     30.42 o 
   3   3   1     9176.11     8514.29     44.50 o 
   4   3   1     6458.81     6449.40    139.46 o 
   5   3   1     6412.18     6393.62     68.28 o 
   6   3   1      117.47      117.60      6.83 o 
   7   3   1       36.84       27.47      3.67 o 
   8   3   1     1293.98     1318.77     21.46 o 
   9   3   1     1215.86     1225.21     28.84 o 
  10   3   1      137.51      127.27      7.84 o 
  11   3   1      481.87      465.15     16.60 o 
  12   3   1       30.53       30.27      3.89 o 
  13   3   1     2372.88     2085.79     28.40 o 
 -12   4   1      278.81      269.95     10.57 o 
 -11   4   1       33.74       31.21      7.07 o 
 -10   4   1      117.65      123.79      8.73 o 
  -9   4   1      159.58      140.05     10.20 o 
  -8   4   1      877.64      919.26     28.33 o 
  -7   4   1      984.04     1062.26     20.84 o 
  -6   4   1     1738.21     1726.60     40.58 o 
  -5   4   1        0.51        5.87      3.20 o 
  -4   4   1        6.84       13.89      2.25 o 
  -3   4   1      723.94      836.03     14.82 o 
  -2   4   1      751.76      794.69     13.72 o 
  -1   4   1     1347.78     1265.84     16.97 o 
   0   4   1       97.00      104.30      4.98 o 
   1   4   1      239.65      282.99      8.29 o 
   2   4   1     1931.33     2155.61     23.68 o 
   3   4   1     1350.32     1499.59     59.89 o 
   4   4   1     5533.93     5425.65     57.73 o 
   5   4   1      128.86      109.16     10.04 o 
   6   4   1      547.79      587.77     23.90 o 
   7   4   1      538.60      651.30     16.49 o 
   8   4   1       88.31      100.56      8.84 o 
   9   4   1     1294.73     1290.72     23.32 o 
  10   4   1      330.09      340.78     14.27 o 
  11   4   1        6.24        7.67      2.99 o 
  12   4   1      152.36      141.67      6.83 o 
 -12   5   1       33.35       30.61      4.54 o 
 -11   5   1       32.71       28.02      6.04 o 
 -10   5   1        4.09       -0.68      4.19 o 
  -9   5   1     1325.48     1307.31     30.36 o 
  -8   5   1        1.54        7.27      9.49 o 
  -7   5   1     4159.43     4092.94     37.13 o 
  -6   5   1      229.45      209.36      8.28 o 
  -5   5   1      442.50      424.37     20.52 o 
  -4   5   1      640.75      626.80     23.59 o 
  -3   5   1      249.65      234.20     13.78 o 
  -2   5   1     2170.08     2428.55     27.43 o 
  -1   5   1       88.23      127.16      6.38 o 
   0   5   1      293.52      354.68     10.48 o 
   1   5   1     2016.08     1903.53     24.63 o 
   2   5   1       80.20      158.81     18.88 o 
   3   5   1     2824.12     2852.39     32.20 o 
   4   5   1       10.55       15.50      2.91 o 
   5   5   1        0.77        2.55      3.28 o 
   6   5   1      263.03      257.32      9.18 o 
   7   5   1      416.44      462.44     18.62 o 
   8   5   1     3527.54     3365.95     50.27 o 
   9   5   1       25.21       31.73      5.36 o 
  10   5   1      287.85      283.21     12.64 o 
  11   5   1       93.38       96.22      9.63 o 
  12   5   1        8.50        2.87      2.03 o 
 -11   6   1      300.88      267.71     13.23 o 
 -10   6   1       29.51       29.25      4.23 o 
  -9   6   1      348.27      393.28     15.80 o 
  -8   6   1      113.93       98.92      8.93 o 
  -7   6   1        0.14        1.06      3.70 o 
  -6   6   1     3278.28     3216.41     39.69 o 
  -5   6   1       16.79       23.72      3.77 o 
  -4   6   1        2.20        2.90      2.12 o 
  -3   6   1      121.24      127.30     11.32 o 
  -2   6   1      157.85      204.36     13.69 o 
  -1   6   1      232.63      235.59     14.29 o 
   0   6   1       45.69       46.33      5.87 o 
   1   6   1      166.56      180.86      8.60 o 
   2   6   1      149.14      146.73      7.85 o 
   3   6   1      365.26      403.65     19.43 o 
   4   6   1       39.86       51.66      5.88 o 
   5   6   1       34.72       47.48      4.13 o 
   6   6   1       55.50       82.84      6.74 o 
   7   6   1      437.07      393.70     17.34 o 
   8   6   1       14.86       12.03      3.96 o 
   9   6   1      979.11      974.82     24.35 o 
  10   6   1       60.42       59.77      5.53 o 
  11   6   1       86.79       86.61      7.36 o 
 -10   7   1      259.88      249.32      8.42 o 
  -9   7   1      192.86      188.34     14.03 o 
  -8   7   1      103.07      125.28      8.81 o 
  -7   7   1      498.76      491.55     21.65 o 
  -6   7   1       84.60       79.48      5.46 o 
  -5   7   1     1185.73     1096.06     23.13 o 
  -4   7   1      258.70      333.71     11.07 o 
  -3   7   1       20.33       27.37      3.10 o 
  -2   7   1        1.00        1.71      1.62 o 
  -1   7   1       82.64       77.49      5.08 o 
   0   7   1      697.65      711.17     21.08 o 
   1   7   1       81.87       91.16      5.47 o 
   2   7   1        4.97        2.43      1.61 o 
   3   7   1       46.02       49.30      3.86 o 
   4   7   1        4.14       15.81      3.55 o 
   5   7   1        4.40       14.40      4.18 o 
   6   7   1      131.88      138.96      9.77 o 
   7   7   1       98.42       84.84     15.76 o 
   8   7   1        6.63        2.87      1.72 o 
   9   7   1       85.05       98.84      6.75 o 
  10   7   1      187.98      182.89      6.98 o 
  -9   8   1        1.11       -2.83      2.83 o 
  -8   8   1      516.88      530.80     22.04 o 
  -7   8   1        0.46       -0.97      4.51 o 
  -6   8   1      253.39      239.65     11.57 o 
  -5   8   1      202.96      251.06     10.72 o 
  -4   8   1      179.58      188.21      9.60 o 
  -3   8   1       45.15       41.33      4.22 o 
  -2   8   1      470.62      447.02     12.61 o 
  -1   8   1      777.25      730.70     18.71 o 
   0   8   1       70.46       78.46      8.08 o 
   1   8   1      783.01      805.07     16.58 o 
   2   8   1      311.10      343.94     11.06 o 
   3   8   1      537.75      554.12     14.13 o 
   4   8   1        0.37       -1.00      3.48 o 
   5   8   1      135.96      112.67      8.89 o 
   6   8   1      350.51      330.50     13.91 o 
   7   8   1      889.50      875.49     20.01 o 
   8   8   1       49.75       55.26      7.51 o 
   9   8   1      140.27      120.65      8.21 o 
  -8   9   1       34.66       35.84      4.12 o 
  -7   9   1      454.04      449.42     17.57 o 
  -6   9   1      108.14      108.97     10.18 o 
  -5   9   1      901.35      906.94     19.70 o 
  -4   9   1        1.94        3.19      2.09 o 
  -3   9   1       37.32       22.19      3.31 o 
  -2   9   1        0.51        2.54      2.68 o 
  -1   9   1     1915.52     1925.69     28.85 o 
   0   9   1     1827.27     1785.39     23.21 o 
   1   9   1     1945.44     1892.44     28.41 o 
   2   9   1     2026.82     1985.69     29.07 o 
   3   9   1      292.39      303.16     10.76 o 
   4   9   1      303.09      372.78     13.78 o 
   5   9   1      105.60      103.96      8.64 o 
   6   9   1      558.00      532.31     13.56 o 
   7   9   1       55.25       50.26      6.00 o 
   8   9   1      508.45      454.02     12.86 o 
  -4  10   1      350.73      275.83     10.85 o 
  -3  10   1        8.21        7.09      2.78 o 
  -2  10   1        0.19        2.26      2.57 o 
  -1  10   1        6.57        5.00      1.78 o 
   0  10   1      192.67      177.37      9.27 o 
   1  10   1      428.07      420.88     19.54 o 
   2  10   1      104.90      104.61      9.55 o 
   3  10   1      806.11      739.12     22.74 o 
   4  10   1       15.34       25.21      3.78 o 
 -13   0   2      252.58      262.04     14.80 o 
 -12   0   2     2014.20     2099.50     51.18 o 
 -11   0   2      517.26      518.16     28.23 o 
 -10   0   2      204.33      190.27     17.60 o 
  -9   0   2      572.96      564.48     28.73 o 
  -8   0   2       51.50       66.01      7.46 o 
  -7   0   2      584.47      803.13     23.29 o 
  -6   0   2      554.66      627.70     18.52 o 
  -5   0   2     1327.05     1189.69     22.51 o 
  -4   0   2      986.10      892.67     11.12 o 
  -3   0   2    10660.48     9356.77    154.77 o 
  -2   0   2     1495.68     1507.03     33.49 o 
   0   0   2     1115.40     1267.84      8.78 o 
   2   0   2      135.83      113.19      4.94 o 
   4   0   2      550.11      646.98     16.62 o 
   5   0   2    10570.92    11707.85     79.97 o 
   6   0   2     3447.63     3762.55     50.75 o 
   7   0   2     1380.67     1447.66     34.39 o 
   8   0   2      676.51      641.50     24.81 o 
   9   0   2     5302.15     5449.66     59.83 o 
  10   0   2     3206.64     3097.10     69.42 o 
  11   0   2     1054.75     1112.21     40.20 o 
  12   0   2       10.84       10.79      4.85 o 
  13   0   2       79.92       76.84      7.50 o 
 -13   1   2      380.89      363.25     11.91 o 
 -12   1   2       82.25       83.95      7.42 o 
 -11   1   2      977.38      980.20     26.75 o 
 -10   1   2     4272.29     4042.80     44.21 o 
  -9   1   2     1659.23     1596.49     22.31 o 
  -8   1   2        3.48       -0.50      2.18 o 
  -7   1   2      307.82      350.99     18.56 o 
  -6   1   2     3445.10     3329.47     30.40 o 
  -5   1   2     1870.37     1838.40     14.42 o 
  -4   1   2     1787.81     1519.07     12.61 o 
  -3   1   2       99.51       93.95      5.35 o 
  -2   1   2      211.45      267.57      7.52 o 
  -1   1   2      360.68      379.42      8.06 o 
   0   1   2     6471.75     5296.39     16.43 o 
   1   1   2     3208.32     2863.96     40.48 o 
   2   1   2    36099.97    30928.28     88.63 o 
   3   1   2      815.26      666.20     15.07 o 
   4   1   2     2880.46     2503.71     54.33 o 
   5   1   2    16938.99    17933.66     70.78 o 
   6   1   2      352.53      349.27     11.11 o 
   7   1   2     3486.23     3646.06     39.02 o 
   8   1   2     3570.00     3842.19     73.42 o 
   9   1   2     1585.31     1630.61     19.98 o 
  10   1   2     1686.13     1719.59     28.45 o 
  11   1   2        8.38        9.77      2.67 o 
  12   1   2      230.24      236.21     12.57 o 
  13   1   2       44.49       44.53      5.95 o 
 -13   2   2       13.30       15.11      3.56 o 
 -12   2   2       18.70       10.12      2.35 o 
 -11   2   2       40.19       33.40      4.19 o 
 -10   2   2     1491.12     1457.90     38.73 o 
  -9   2   2       95.53       88.33      5.51 o 
  -8   2   2        1.66        2.29      3.18 o 
  -7   2   2      173.13      205.82     13.27 o 
  -6   2   2       42.15       64.27      4.45 o 
  -5   2   2       44.35       35.74      4.06 o 
  -4   2   2     3049.86     3149.66     23.90 o 
  -3   2   2     4659.41     4635.91     41.95 o 
  -2   2   2     7052.97     6293.72     89.18 o 
  -1   2   2     4263.84     4038.75     46.42 o 
   0   2   2     4041.88     3272.62     18.25 o 
   1   2   2      215.77      173.30      4.70 o 
   2   2   2      162.87      217.71      5.90 o 
   3   2   2      177.37      131.21      5.21 o 
   4   2   2      302.90      498.33     16.12 o 
   5   2   2      799.72      870.70     23.48 o 
   6   2   2     1581.54     1804.44     26.32 o 
   7   2   2     1925.14     1902.27     32.27 o 
   8   2   2       43.19       40.86      3.28 o 
   9   2   2       14.47       12.70      2.93 o 
  10   2   2        2.47        1.68      2.79 o 
  11   2   2       21.90       28.09      3.77 o 
  12   2   2       51.29       51.98      4.01 o 
  13   2   2      335.25      382.48     14.90 o 
 -13   3   2       91.70       78.73      5.98 o 
 -12   3   2        7.08       10.38      2.87 o 
 -11   3   2      120.43      138.16      7.63 o 
 -10   3   2       83.12       93.20      6.85 o 
  -9   3   2     3327.76     3185.48     61.02 o 
  -8   3   2     6910.82     7136.52    102.65 o 
  -7   3   2     2581.03     2536.49     48.67 o 
  -6   3   2     2528.90     2777.74     47.71 o 
  -5   3   2       60.15       89.97     28.74 o 
  -4   3   2     1396.11     1210.80     26.51 o 
  -3   3   2       11.93       21.61     11.73 o 
  -2   3   2      242.04      283.45      6.73 o 
  -1   3   2     3317.77     3087.87     27.72 o 
   0   3   2       21.03       15.44      1.86 o 
   1   3   2      641.53      664.21     10.98 o 
   2   3   2       19.90       67.75      3.82 o 
   3   3   2     2155.56     2228.59     23.47 o 
   4   3   2     2763.14     2840.75     29.36 o 
   5   3   2     1360.00     1715.00     35.84 o 
   6   3   2      957.69     1101.21     21.06 o 
   7   3   2     5962.69     5879.43     73.28 o 
   8   3   2       34.92       41.09      3.76 o 
   9   3   2      231.15      309.21     14.61 o 
  10   3   2      123.82      113.76      7.28 o 
  11   3   2       30.06       31.50      4.84 o 
  12   3   2       54.89       49.58      4.73 o 
  13   3   2      104.80       82.58      5.49 o 
 -12   4   2      582.46      533.11     14.02 o 
 -11   4   2       75.26       84.99     10.81 o 
 -10   4   2        0.57        2.96      2.65 o 
  -9   4   2     1754.89     1863.37     46.55 o 
  -8   4   2     1044.62     1102.14     22.02 o 
  -7   4   2     2756.14     3002.60     34.99 o 
  -6   4   2        4.61       12.62      4.36 o 
  -5   4   2     7063.12     6905.18     76.10 o 
  -4   4   2       64.47       91.71      8.45 o 
  -3   4   2      405.96      660.97     12.68 o 
  -2   4   2     1449.03     1506.09     18.52 o 
  -1   4   2     1472.72     1551.26     18.61 o 
   0   4   2       36.97       43.16      3.27 o 
   1   4   2      184.05      203.90      7.14 o 
   2   4   2      412.88      370.46     10.06 o 
   3   4   2     7143.18     7082.78    112.86 o 
   4   4   2      185.53      251.23      9.42 o 
   5   4   2     1682.34     1685.57     38.12 o 
   6   4   2      533.39      494.76     14.69 o 
   7   4   2     2694.41     2786.71     34.10 o 
   8   4   2     1413.99     1533.40     25.47 o 
   9   4   2      272.86      331.80     15.30 o 
  10   4   2      194.50      203.42     11.09 o 
  11   4   2       97.38      107.68      7.34 o 
  12   4   2      184.75      187.31      7.18 o 
 -12   5   2      740.60      725.25     20.29 o 
 -11   5   2      413.33      370.46     19.23 o 
 -10   5   2       21.71       22.63      4.03 o 
  -9   5   2       24.06       26.14      5.02 o 
  -8   5   2       25.63       29.80      7.73 o 
  -7   5   2     2154.24     2124.11     30.88 o 
  -6   5   2     1442.37     1527.65     22.02 o 
  -5   5   2        4.67        4.23      3.42 o 
  -4   5   2     6513.43     6890.98     78.78 o 
  -3   5   2      826.53      762.53     24.92 o 
  -2   5   2     2413.56     2423.58     30.30 o 
  -1   5   2      591.29      636.08     13.82 o 
   0   5   2      125.14      107.61      5.88 o 
   1   5   2       40.16       27.33      3.15 o 
   2   5   2     2477.04     2535.27     39.37 o 
   3   5   2      107.61      136.40      7.27 o 
   4   5   2     1731.47     1902.53     28.04 o 
   5   5   2     1248.20     1254.64     35.15 o 
   6   5   2       37.46       46.67      4.79 o 
   7   5   2        4.59        1.13      4.40 o 
   8   5   2      404.95      351.04     16.36 o 
   9   5   2       96.36      112.16      9.12 o 
  10   5   2      370.45      415.32     15.05 o 
  11   5   2      129.94      145.68     11.54 o 
  12   5   2      290.77      297.32     11.55 o 
 -11   6   2        0.44       -3.01      3.63 o 
 -10   6   2      112.10      117.54      7.72 o 
  -9   6   2       38.62       38.09      5.42 o 
  -8   6   2      378.73      400.90     21.31 o 
  -7   6   2      634.77      588.01     17.22 o 
  -6   6   2        7.55        7.33      2.93 o 
  -5   6   2      164.47      209.70      9.04 o 
  -4   6   2      225.43      251.38     11.48 o 
  -3   6   2      104.37      110.92     10.61 o 
  -2   6   2      321.90      296.30     16.76 o 
  -1   6   2        9.94        6.96      3.12 o 
   0   6   2      243.00      252.51     10.00 o 
   1   6   2      323.92      295.13     11.04 o 
   2   6   2     1921.12     1935.88     28.46 o 
   3   6   2       16.69       25.67      5.14 o 
   4   6   2      399.44      408.76     11.28 o 
   5   6   2      209.84      172.73      7.54 o 
   6   6   2     2563.21     2492.73     42.53 o 
   7   6   2       21.37       17.09      4.52 o 
   8   6   2        2.72       10.77      3.81 o 
   9   6   2      100.24       84.68      7.41 o 
  10   6   2      234.39      221.27      9.82 o 
  11   6   2       64.45       54.32      5.73 o 
 -10   7   2       28.27       20.37      2.73 o 
  -9   7   2      382.44      342.33     13.79 o 
  -8   7   2      505.71      499.64     17.14 o 
  -7   7   2      130.16      123.89      9.41 o 
  -6   7   2     1786.83     1626.04     35.71 o 
  -5   7   2      497.10      611.32     17.07 o 
  -4   7   2        2.74        8.35      2.58 o 
  -3   7   2     2869.70     2912.15     30.41 o 
  -2   7   2     1381.63     1297.97     18.10 o 
  -1   7   2     6359.46     6349.54     63.97 o 
   0   7   2        2.52        2.23      1.50 o 
   1   7   2       98.55      135.16      6.70 o 
   2   7   2        0.38        0.32      2.35 o 
   3   7   2      252.21      258.97      8.32 o 
   4   7   2     1029.84     1063.64     28.46 o 
   5   7   2      399.06      410.64     18.11 o 
   6   7   2       22.31       31.11      5.21 o 
   7   7   2     1473.15     1453.70     30.18 o 
   8   7   2       19.81       15.88      3.42 o 
   9   7   2      807.76      829.66     18.59 o 
  10   7   2      304.82      296.06     10.82 o 
  -9   8   2      202.23      219.40     11.51 o 
  -8   8   2      175.95      159.95     12.41 o 
  -7   8   2      137.15      171.34     14.63 o 
  -6   8   2       68.65       72.98      7.54 o 
  -5   8   2      259.37      266.63     10.91 o 
  -4   8   2        1.49        8.27      2.26 o 
  -3   8   2      192.27      216.58      8.87 o 
  -2   8   2      650.52      686.28     15.55 o 
  -1   8   2      512.01      534.83     16.08 o 
   0   8   2      123.70      117.08      6.50 o 
   1   8   2       74.73       95.17      5.93 o 
   2   8   2      324.41      314.94     12.44 o 
   3   8   2      167.68      141.02      7.23 o 
   4   8   2      532.67      535.57     15.97 o 
   5   8   2      191.25      213.73     11.93 o 
   6   8   2     1660.21     1633.86     30.64 o 
   7   8   2      142.18      128.70      7.91 o 
   8   8   2      307.78      276.14     15.47 o 
   9   8   2       81.69       61.38      5.84 o 
  -8   9   2        7.16        3.15      1.84 o 
  -7   9   2      361.75      349.21     15.60 o 
  -6   9   2      118.42      109.75     10.04 o 
  -5   9   2       37.85       55.11      8.11 o 
  -4   9   2       79.47       77.79      5.49 o 
  -3   9   2      169.04      193.50      7.57 o 
  -2   9   2        0.40        3.09      2.89 o 
  -1   9   2      145.66      147.51      8.20 o 
   0   9   2       13.35       12.68      3.02 o 
   1   9   2      205.30      204.17      9.48 o 
   2   9   2        7.01       14.31      3.51 o 
   3   9   2      199.94      231.36     13.18 o 
   4   9   2      148.78      160.26      9.19 o 
   5   9   2       17.95       15.35      2.98 o 
   6   9   2       34.78       34.76      6.22 o 
   7   9   2        0.70        1.69      2.03 o 
  -5  10   2       77.48       58.06      4.70 o 
  -3  10   2      104.61       84.20      7.03 o 
  -2  10   2      374.33      349.87     11.68 o 
  -1  10   2        8.03        7.54      2.01 o 
   0  10   2      315.44      278.23     11.33 o 
   1  10   2       45.92       44.07      6.93 o 
   2  10   2      237.68      236.73     14.17 o 
   3  10   2      277.13      295.82     14.61 o 
   4  10   2       50.65       38.83      4.87 o 
 -13   1   3      198.93      187.69      8.70 o 
 -12   1   3      202.20      182.11     10.78 o 
 -11   1   3       82.42       90.97      6.73 o 
 -10   1   3      530.22      557.00     16.50 o 
  -9   1   3     2806.88     2699.53     28.75 o 
  -8   1   3        2.96        9.96      3.81 o 
  -7   1   3      539.04      512.52     12.92 o 
  -6   1   3      209.70      172.34      9.12 o 
  -5   1   3      391.65      394.75      6.90 o 
  -4   1   3      163.42      184.23      4.24 o 
  -3   1   3      470.33      477.23      6.08 o 
  -2   1   3     2264.30     2196.28     10.84 o 
  -1   1   3      444.31      303.81      7.48 o 
   0   1   3      814.81      861.66      6.67 o 
   1   1   3     8491.57     7896.71     27.47 o 
   2   1   3     1855.85     1529.89     23.08 o 
   3   1   3     1572.94     1549.98     23.78 o 
   4   1   3       90.48      110.71      7.50 o 
   5   1   3     1028.56     1026.50     18.60 o 
   6   1   3     8425.07     8687.49     90.47 o 
   7   1   3       39.65       26.97      6.12 o 
   8   1   3     1314.98     1279.85     18.92 o 
   9   1   3       19.60       29.08      4.24 o 
  10   1   3      641.18      593.21     16.72 o 
  11   1   3        0.64       -0.82      2.10 o 
  12   1   3      123.47      124.53     12.01 o 
  13   1   3        2.85        5.41      1.76 o 
 -13   2   3       26.49       19.07      2.52 o 
 -12   2   3      322.34      323.09     10.55 o 
 -11   2   3       87.77      104.13      7.06 o 
 -10   2   3       94.77       85.78      6.82 o 
  -9   2   3       58.48       57.96      4.57 o 
  -8   2   3     4747.09     5021.24     68.65 o 
  -7   2   3       80.19       73.32      8.00 o 
  -6   2   3     6235.61     6426.37     41.28 o 
  -5   2   3      480.16      480.13     10.34 o 
  -4   2   3      966.75      908.83     12.34 o 
  -3   2   3     2400.57     2358.86     29.83 o 
  -2   2   3    11536.13    10761.25     31.47 o 
  -1   2   3     5813.11     5468.32     82.01 o 
   1   2   3    20046.47    17549.19    138.95 o 
   2   2   3     2929.37     2844.29     26.42 o 
   3   2   3      356.09      277.25      7.83 o 
   4   2   3        2.19        6.37      2.23 o 
   5   2   3     6744.96     7002.14     68.46 o 
   6   2   3        5.40       14.95      6.80 o 
   7   2   3    10124.60    10386.94     82.35 o 
   8   2   3      165.62      188.06      6.71 o 
   9   2   3     2124.19     2126.12     44.11 o 
  10   2   3      503.98      457.57     22.98 o 
  11   2   3      175.08      186.03      8.77 o 
  12   2   3        8.18        8.16      1.98 o 
  13   2   3      539.02      567.50     17.28 o 
 -13   3   3      278.43      242.53     17.29 o 
 -12   3   3      101.08       90.81      5.21 o 
 -11   3   3      254.25      234.22      9.84 o 
 -10   3   3     1035.55      973.23     21.48 o 
  -9   3   3        4.48        3.88      2.51 o 
  -8   3   3      647.55      641.18     18.45 o 
  -7   3   3     1523.51     1525.98     37.55 o 
  -6   3   3     3302.90     3295.63     51.38 o 
  -5   3   3     1738.14     1673.98     33.68 o 
  -4   3   3      893.04      746.07     20.90 o 
  -3   3   3      381.20      522.13      9.32 o 
  -2   3   3      775.68      623.75      9.54 o 
  -1   3   3      768.73      840.07     11.10 o 
   0   3   3     8986.43     7634.97     34.96 o 
   1   3   3       42.88       26.95      9.22 o 
   2   3   3      188.99      218.25      6.99 o 
   3   3   3      772.85      679.15     13.41 o 
   4   3   3      563.27      528.20     12.85 o 
   5   3   3       64.22       78.65      7.98 o 
   6   3   3      833.75      942.51     19.90 o 
   7   3   3     2903.39     3005.56     38.06 o 
   8   3   3      977.02     1012.57     17.54 o 
   9   3   3     1009.75     1001.37     20.68 o 
  10   3   3      256.44      199.07      9.45 o 
  11   3   3       81.40       73.91      5.46 o 
  12   3   3     1374.95     1353.00     25.27 o 
 -12   4   3       90.72       90.27      5.61 o 
 -11   4   3      227.02      233.47     17.04 o 
 -10   4   3      248.22      221.91     18.59 o 
  -9   4   3     1147.14     1120.41     28.23 o 
  -8   4   3     1625.73     1574.48     27.36 o 
  -7   4   3     1013.58     1066.04     28.65 o 
  -6   4   3     1785.11     1776.15     40.92 o 
  -5   4   3       31.03       16.82      4.52 o 
  -4   4   3     2319.96     2306.73     41.12 o 
  -3   4   3     2114.28     2131.27     37.42 o 
  -2   4   3     2786.29     3029.06     25.30 o 
  -1   4   3      330.31      401.06      9.27 o 
   0   4   3      265.93      314.83      8.52 o 
   1   4   3      478.16      464.07     10.81 o 
   2   4   3      106.34      118.76     16.83 o 
   3   4   3       42.01       75.81     18.70 o 
   4   4   3      128.97      146.08      7.42 o 
   5   4   3       55.65       51.40      7.11 o 
   6   4   3       13.31        7.97      3.80 o 
   7   4   3     2569.29     2623.49     33.23 o 
   8   4   3       21.88       20.58      4.31 o 
   9   4   3       34.10       44.41      6.06 o 
  10   4   3      226.57      221.26      9.18 o 
  11   4   3      370.30      352.11     12.66 o 
  12   4   3      242.82      226.52     10.52 o 
 -12   5   3      831.01      801.29     21.54 o 
 -11   5   3       77.92       54.52      7.97 o 
 -10   5   3      789.98      738.87     20.64 o 
  -9   5   3      203.40      226.66     12.95 o 
  -8   5   3      942.59      938.42     26.85 o 
  -7   5   3        1.25        6.95      4.00 o 
  -6   5   3      324.88      319.18     10.16 o 
  -5   5   3      108.87      135.56     11.80 o 
  -4   5   3     1129.19      955.89     29.56 o 
  -3   5   3      375.79      402.31     18.39 o 
  -2   5   3       28.73       43.69      6.28 o 
  -1   5   3     1203.92     1316.67     52.33 o 
   0   5   3       44.91       71.71      4.84 o 
   1   5   3      348.83      386.76     11.25 o 
   2   5   3     1275.81     1148.02     41.36 o 
   3   5   3       30.35       25.16      7.43 o 
   4   5   3     2260.71     2169.85     30.58 o 
   5   5   3      601.30      554.81     23.51 o 
   6   5   3      324.87      268.16     10.72 o 
   7   5   3      147.39      126.69      9.88 o 
   8   5   3      960.27      977.96     27.07 o 
   9   5   3       38.13       38.26      5.58 o 
  10   5   3       36.12       43.70      5.22 o 
  11   5   3      510.86      497.30     20.29 o 
  12   5   3       45.83       45.14      4.43 o 
 -11   6   3       80.32       67.17      6.99 o 
 -10   6   3       11.24       15.14      3.24 o 
  -9   6   3      852.44      889.19     23.69 o 
  -8   6   3      437.09      465.19     18.70 o 
  -7   6   3      576.45      599.99     17.37 o 
  -6   6   3       42.77       68.65      6.12 o 
  -5   6   3     4005.89     3948.26     31.98 o 
  -4   6   3       26.84       51.83      6.23 o 
  -3   6   3     2196.33     2160.01     46.46 o 
  -2   6   3      363.39      434.90     20.54 o 
  -1   6   3      191.60      187.43     13.32 o 
   0   6   3     1222.66     1273.05     34.17 o 
   1   6   3      806.74      718.94     17.12 o 
   2   6   3       25.23       40.88      4.40 o 
   3   6   3     1184.58     1267.51     23.97 o 
   4   6   3      449.44      454.29     13.59 o 
   5   6   3      228.19      192.44      7.98 o 
   6   6   3     2582.17     2533.74     42.76 o 
   7   6   3       16.67       16.08      4.51 o 
   8   6   3      223.57      211.30     12.29 o 
   9   6   3      167.07      182.18     10.44 o 
  10   6   3      290.58      285.79     10.84 o 
  11   6   3       18.71       23.45      3.73 o 
 -10   7   3        6.47        2.25      1.67 o 
  -9   7   3       36.31       28.94      3.99 o 
  -8   7   3      624.50      559.08     18.11 o 
  -7   7   3       27.09       40.34      5.78 o 
  -6   7   3       44.33       62.51      7.76 o 
  -5   7   3        5.39       11.03      4.98 o 
  -4   7   3       59.78       84.60      5.69 o 
  -3   7   3       45.22       31.92      3.20 o 
  -2   7   3      907.69     1027.15     16.18 o 
  -1   7   3      459.22      454.00     11.98 o 
   0   7   3        3.62        4.85      1.94 o 
   1   7   3       47.10       63.98      5.27 o 
   2   7   3      234.88      236.81      9.28 o 
   3   7   3        1.86        1.01      2.27 o 
   4   7   3        1.39        2.68      4.16 o 
   5   7   3       11.21       13.09      5.35 o 
   6   7   3       47.36       36.86      5.48 o 
   7   7   3      193.81      207.86     11.52 o 
   8   7   3       49.16       42.48      5.27 o 
   9   7   3      733.95      680.23     12.61 o 
  10   7   3        1.41        2.04      1.72 o 
  -9   8   3      133.51      115.79      8.49 o 
  -8   8   3        3.66        2.92      3.34 o 
  -7   8   3       17.64       26.76      6.31 o 
  -6   8   3        0.81        0.74      3.03 o 
  -5   8   3       90.00       99.58      8.94 o 
  -4   8   3       47.44       40.39      4.13 o 
  -3   8   3      881.23      848.42     17.26 o 
  -2   8   3       78.54       61.66      4.94 o 
  -1   8   3      805.44      824.14     19.88 o 
   0   8   3      922.52      902.89     20.65 o 
   1   8   3      140.84      134.62      6.96 o 
   2   8   3     1824.38     1876.23     30.00 o 
   3   8   3      203.66      228.81     10.53 o 
   4   8   3     1470.14     1447.42     31.35 o 
   5   8   3       14.68       20.37      4.54 o 
   6   8   3        4.63        6.46      3.00 o 
   7   8   3       16.24       12.61      3.03 o 
   8   8   3      275.32      260.52      9.00 o 
   9   8   3        2.58        4.51      2.20 o 
  -8   9   3      343.08      313.80     11.52 o 
  -7   9   3       61.50       75.57      7.60 o 
  -6   9   3      397.58      415.25     19.25 o 
  -5   9   3       17.68       12.61      3.28 o 
  -4   9   3     1551.20     1578.38     23.08 o 
  -3   9   3        4.43        8.57      2.34 o 
  -2   9   3     1256.28     1196.98     22.34 o 
  -1   9   3        2.04       -2.88      2.88 o 
   0   9   3       17.10       17.56      3.23 o 
   1   9   3       58.52       43.70      3.88 o 
   2   9   3     1463.73     1503.64     43.59 o 
   3   9   3     1256.19     1240.29     25.18 o 
   4   9   3      293.39      268.72     11.70 o 
   5   9   3      102.19      126.17      7.57 o 
   6   9   3       65.62       58.02      4.66 o 
   7   9   3        0.09        1.96      2.01 o 
  -5  10   3      700.08      525.86     13.87 o 
  -2  10   3        7.52        7.30      2.12 o 
  -1  10   3      162.23      156.76      6.67 o 
   0  10   3        0.36       -1.96      1.96 o 
   1  10   3        3.37        2.61      3.26 o 
   2  10   3      681.71      684.75     23.93 o 
   3  10   3      549.32      535.91     19.53 o 
   4  10   3      655.04      559.21     17.54 o 
 -13   0   4       18.75       19.09      4.68 o 
 -12   0   4      438.59      422.89     23.34 o 
 -11   0   4       12.02       15.70      6.52 o 
 -10   0   4      521.71      527.08     28.96 o 
  -9   0   4     1102.98     1084.31     40.21 o 
  -8   0   4      964.67      925.89     25.85 o 
  -7   0   4      614.72      587.98     19.01 o 
  -6   0   4      566.57      620.26     17.64 o 
  -5   0   4      121.94       83.56      4.08 o 
  -4   0   4       30.82       19.62      6.48 o 
  -3   0   4     3226.87     3158.88     19.02 o 
  -1   0   4     2923.99     2463.52     16.20 o 
   0   0   4      218.61      221.99      5.38 o 
   1   0   4     2426.22     2185.85     20.82 o 
   3   0   4     9132.36     8592.60     56.16 o 
   4   0   4      242.61      452.16     14.93 o 
   5   0   4     1794.43     2420.38     38.95 o 
   6   0   4     4372.58     4055.60     55.48 o 
   7   0   4      998.93     1135.81     31.89 o 
   8   0   4      139.00      123.66      8.67 o 
   9   0   4      248.68      243.89     12.62 o 
  10   0   4     1281.95     1431.49     46.85 o 
  11   0   4      619.13      551.65     27.70 o 
  12   0   4      739.12      784.10     27.88 o 
  13   0   4     2739.66     2694.13     38.55 o 
 -13   1   4       11.12       13.41      2.75 o 
 -12   1   4       92.09       92.08      7.95 o 
 -11   1   4     3606.40     3489.19     39.65 o 
 -10   1   4     1305.36     1319.38     25.35 o 
  -9   1   4      826.35      835.09     19.78 o 
  -8   1   4      172.01      148.13     11.22 o 
  -7   1   4      219.39      209.56      8.06 o 
  -6   1   4       72.73      104.23      5.16 o 
  -5   1   4      786.48      867.73     13.72 o 
  -4   1   4      139.33      158.61      6.25 o 
  -3   1   4    15998.38    14770.23     47.60 o 
  -2   1   4     5625.20     5452.95     50.61 o 
  -1   1   4    24022.23    19409.74     63.71 o 
   0   1   4      160.57      157.33      3.28 o 
   1   1   4     2952.37     3031.83     21.84 o 
   2   1   4     1405.32     1554.81     15.99 o 
   3   1   4      182.26      162.88      8.04 o 
   4   1   4    11933.18    12177.43     78.36 o 
   5   1   4    11246.33    11365.24     59.90 o 
   6   1   4      737.38      740.99     23.42 o 
   7   1   4      256.48      215.42     10.70 o 
   8   1   4      280.23      230.86      7.35 o 
   9   1   4      272.18      291.28     11.71 o 
  10   1   4      975.17     1064.39     31.86 o 
  11   1   4      933.85      902.36     24.78 o 
  12   1   4      464.45      469.58     14.87 o 
  13   1   4      116.53      122.34      5.78 o 
 -13   2   4      262.31      267.63     10.32 o 
 -12   2   4      313.68      310.02     10.33 o 
 -11   2   4      184.45      176.81      9.09 o 
 -10   2   4        5.23        6.97      6.80 o 
  -9   2   4      445.12      434.54     11.89 o 
  -8   2   4     3832.53     3955.39     59.72 o 
  -7   2   4       35.98       28.55      5.25 o 
  -6   2   4        5.24       16.03      3.91 o 
  -5   2   4      737.56      878.02     11.99 o 
  -4   2   4        9.80       13.24      2.04 o 
  -3   2   4     6243.64     6543.12     35.29 o 
  -2   2   4     1010.38     1153.70     19.89 o 
  -1   2   4     3198.97     3060.63     34.45 o 
   0   2   4     1408.87     1182.56     21.22 o 
   1   2   4     7194.63     6382.53     31.31 o 
   2   2   4      237.09      262.39      6.97 o 
   3   2   4     3725.52     3937.46     52.45 o 
   4   2   4       99.11       75.71      6.77 o 
   5   2   4       68.63       98.29      8.58 o 
   6   2   4       19.34       36.00      4.06 o 
   7   2   4     1306.40     1640.87     49.69 o 
   8   2   4       42.89       34.16      3.07 o 
   9   2   4     1504.51     1625.35     51.12 o 
  10   2   4      334.82      318.43     12.18 o 
  11   2   4       77.65       59.74      4.90 o 
  12   2   4      383.60      386.01      9.71 o 
  13   2   4        5.73        7.42      2.51 o 
 -13   3   4      155.36      145.10      5.74 o 
 -12   3   4      371.54      366.16     10.26 o 
 -11   3   4       81.18       82.48      6.04 o 
 -10   3   4       12.65       11.78      3.20 o 
  -9   3   4      962.29      973.49     21.56 o 
  -8   3   4        8.41       10.14      2.16 o 
  -7   3   4     3931.63     3958.36     60.33 o 
  -6   3   4      252.65      197.63     12.74 o 
  -5   3   4      111.69      108.69      8.79 o 
  -4   3   4       82.81       99.66      7.97 o 
  -3   3   4     5690.32     5724.34     54.52 o 
  -2   3   4     4009.91     4103.03     28.10 o 
  -1   3   4      234.69      343.07      6.90 o 
   0   3   4     2892.53     2662.03     20.75 o 
   1   3   4     1980.73     1993.47     35.57 o 
   2   3   4     1551.19     1460.99     22.28 o 
   3   3   4      811.70      914.64     15.96 o 
   4   3   4      904.86     1005.05     18.24 o 
   5   3   4     1221.79     1181.55     30.54 o 
   6   3   4      937.43      948.44     20.42 o 
   7   3   4      250.38      267.09      9.84 o 
   8   3   4     3836.90     3793.06     29.74 o 
   9   3   4        2.66        4.43      2.36 o 
  10   3   4      702.37      603.89     19.93 o 
  11   3   4       19.96       25.71      4.17 o 
  12   3   4      654.74      643.53     14.81 o 
 -12   4   4       74.60       55.62      7.16 o 
 -11   4   4      187.42      192.03     15.61 o 
 -10   4   4      254.07      293.37     21.58 o 
  -9   4   4     1549.52     1581.97     33.31 o 
  -8   4   4      377.04      427.63     13.73 o 
  -7   4   4     1137.39     1188.87     24.53 o 
  -6   4   4     1439.48     1395.97     36.08 o 
  -5   4   4       12.48       14.57      4.07 o 
  -4   4   4     5155.35     5372.34     63.44 o 
  -3   4   4      761.74      799.81     23.21 o 
  -2   4   4       17.35      108.25      8.38 o 
  -1   4   4      169.02      158.50      7.65 o 
   0   4   4      605.86      448.69     10.16 o 
   1   4   4     1017.96     1020.06     16.15 o 
   2   4   4      652.04      601.85     15.66 o 
   3   4   4      770.22      765.60     16.10 o 
   4   4   4     4820.62     4739.21     42.88 o 
   5   4   4      274.50      274.31     15.71 o 
   6   4   4     2364.65     2599.34     51.49 o 
   7   4   4      311.79      316.36     11.67 o 
   8   4   4       38.10       49.40      6.43 o 
   9   4   4      958.55      954.73     25.43 o 
  10   4   4       40.55       45.88      5.55 o 
  11   4   4      354.43      344.14     12.18 o 
  12   4   4      725.98      609.49     49.97 o 
 -12   5   4      193.15      188.12     10.66 o 
 -11   5   4       44.90       61.76      8.31 o 
 -10   5   4        6.43        4.19      2.77 o 
  -9   5   4      216.48      247.80     13.46 o 
  -8   5   4       82.50       77.21      8.22 o 
  -7   5   4      392.14      410.47     15.96 o 
  -6   5   4      641.67      658.69     14.49 o 
  -5   5   4     1774.23     1792.31     42.47 o 
  -4   5   4       26.24       43.06      6.63 o 
  -3   5   4     4298.66     4530.01     61.97 o 
  -2   5   4       12.08        3.14      2.51 o 
  -1   5   4     1118.60     1134.25     29.66 o 
   0   5   4      411.52      540.49     32.34 o 
   1   5   4      541.23      597.55     14.04 o 
   2   5   4        3.72       12.31      2.57 o 
   3   5   4     1160.43     1176.52     21.73 o 
   4   5   4       97.01       89.55      6.84 o 
   5   5   4      974.63     1046.08     20.20 o 
   6   5   4      157.83      169.06      8.64 o 
   7   5   4      208.92      209.08     12.66 o 
   8   5   4       25.21       28.59      5.41 o 
   9   5   4       63.51       49.85      6.15 o 
  10   5   4      268.15      260.54     11.52 o 
  11   5   4      411.81      410.47     17.95 o 
 -11   6   4       72.35       61.21      6.77 o 
 -10   6   4      541.77      490.63     15.17 o 
  -9   6   4        2.92       11.21      5.25 o 
  -8   6   4      209.29      194.01     12.29 o 
  -7   6   4     1137.79     1215.75     31.16 o 
  -6   6   4       42.72       50.82      7.43 o 
  -5   6   4      546.35      567.95     12.23 o 
  -4   6   4      360.08      300.91      9.96 o 
  -3   6   4        1.23        4.14      3.75 o 
  -2   6   4        2.72        1.52      2.61 o 
  -1   6   4     1246.72     1257.33     34.90 o 
   0   6   4       17.08       19.11      4.87 o 
   1   6   4     2559.87     2429.85     48.21 o 
   2   6   4        0.31        5.19      2.36 o 
   3   6   4     2270.23     2279.12     24.53 o 
   4   6   4      611.87      686.12     16.61 o 
   5   6   4      100.04       81.08      6.00 o 
   6   6   4      154.88      139.21     10.26 o 
   7   6   4      255.98      262.43     14.04 o 
   8   6   4       46.25       31.14      5.30 o 
   9   6   4       24.79       24.84      4.23 o 
  10   6   4        0.06        1.03      1.91 o 
  11   6   4      178.24      157.23      8.51 o 
 -10   7   4        0.96        0.72      1.46 o 
  -9   7   4       19.29        7.60      2.66 o 
  -8   7   4      347.98      343.86     14.29 o 
  -7   7   4      364.03      330.06     12.27 o 
  -6   7   4     2561.06     2523.82     44.26 o 
  -5   7   4     4538.10     4485.03     65.95 o 
  -4   7   4        7.66       11.39      4.03 o 
  -3   7   4      100.26       89.81      4.96 o 
  -2   7   4       59.09       38.12      3.43 o 
  -1   7   4      849.90      842.93     16.23 o 
   0   7   4     6418.34     6354.79     64.73 o 
   1   7   4     1519.12     1366.06     18.33 o 
   2   7   4     3108.76     3114.58     28.22 o 
   3   7   4      112.11      125.89      7.83 o 
   4   7   4       12.06       20.98      4.81 o 
   5   7   4        4.25        3.53      4.75 o 
   6   7   4      430.23      470.91     17.30 o 
   7   7   4      463.46      475.41     17.05 o 
   8   7   4     1082.64     1070.81     23.47 o 
   9   7   4      345.45      356.71     14.48 o 
  10   7   4      828.81      716.85     16.28 o 
  -9   8   4       91.09       86.76      7.44 o 
  -8   8   4      148.40      136.12     11.41 o 
  -7   8   4      242.15      297.09     19.03 o 
  -6   8   4      430.14      443.99     17.44 o 
  -5   8   4      380.78      308.18     17.53 o 
  -4   8   4      570.85      549.07     16.45 o 
  -3   8   4       30.60       31.03      3.66 o 
  -2   8   4      255.89      264.12      9.67 o 
  -1   8   4      388.86      391.34     13.70 o 
   0   8   4      281.04      307.03     12.11 o 
   1   8   4     1075.98     1077.56     19.14 o 
   2   8   4       21.81       29.83      4.31 o 
   3   8   4     1709.43     1831.02     29.46 o 
   4   8   4       20.62       21.55      4.76 o 
   5   8   4      263.00      298.61     14.04 o 
   6   8   4      193.54      176.38     10.15 o 
   7   8   4      274.16      308.01     11.97 o 
   8   8   4        3.44        6.78      2.00 o 
  -8   9   4       61.56       57.30      5.09 o 
  -7   9   4        3.16        6.75      2.93 o 
  -6   9   4     1290.60     1276.62     33.57 o 
  -5   9   4        1.56        3.59      2.64 o 
  -4   9   4       29.91       36.11      5.06 o 
  -3   9   4       33.19       37.21      3.58 o 
  -2   9   4      151.12      187.74      8.93 o 
  -1   9   4      159.64      178.85      8.87 o 
   0   9   4       25.03       20.68      4.25 o 
   1   9   4      448.46      483.74     13.93 o 
   2   9   4       70.68       73.14     10.43 o 
   3   9   4        5.44        5.38      4.68 o 
   4   9   4      463.32      462.27     15.04 o 
   5   9   4      120.73      133.11      7.70 o 
   6   9   4       18.03       21.51      3.04 o 
   7   9   4        0.84        2.23      2.00 o 
  -5  10   4      220.51      181.26      8.20 o 
  -3  10   4       22.81       19.04      4.82 o 
  -2  10   4        6.43        5.87      2.97 o 
  -1  10   4      623.09      629.89     16.34 o 
   0  10   4        8.22       11.27      5.18 o 
   1  10   4       45.42       31.10      5.78 o 
   2  10   4      303.55      353.94     17.19 o 
   3  10   4        3.87        5.58      2.83 o 
   4  10   4      624.31      646.49     18.81 o 
 -13   1   5       29.17       31.78      3.95 o 
 -12   1   5      189.58      191.55     11.06 o 
 -11   1   5       34.89       21.75      4.20 o 
 -10   1   5     1415.18     1300.39     35.46 o 
  -9   1   5     2163.17     2237.58     40.31 o 
  -8   1   5       20.94       18.67      4.15 o 
  -7   1   5      253.42      234.52     12.68 o 
  -6   1   5     1550.92     1483.22     15.04 o 
  -5   1   5       45.73       58.52      2.75 o 
  -4   1   5      121.59      197.29      3.94 o 
  -3   1   5     1572.96     1661.40     12.00 o 
  -2   1   5     1860.56     1705.97     20.77 o 
  -1   1   5     1496.36     1372.69     18.31 o 
   0   1   5       92.18      107.05      2.53 o 
   1   1   5     4923.63     4803.38     32.18 o 
   2   1   5      402.06      305.90      7.31 o 
   3   1   5     2809.65     2390.38     31.66 o 
   4   1   5     1301.82     1418.88     27.69 o 
   5   1   5     1454.23     1382.82     21.56 o 
   6   1   5        3.39        9.65     10.85 o 
   7   1   5        5.74       18.73     10.46 o 
   8   1   5      464.63      509.62     11.01 o 
   9   1   5     1281.24     1432.73     25.61 o 
  10   1   5       73.09       71.22      6.03 o 
  11   1   5      405.20      353.55     11.48 o 
  12   1   5       14.33       10.95      2.98 o 
  13   1   5       75.01       72.33      6.43 o 
 -13   2   5      555.57      526.27     12.95 o 
 -12   2   5       10.73        9.54      2.40 o 
 -11   2   5       31.76       36.12      4.54 o 
 -10   2   5      812.28      839.54     20.49 o 
  -9   2   5      191.45      197.84      8.08 o 
  -8   2   5       34.48       19.18      4.87 o 
  -7   2   5      398.28      346.08     16.42 o 
  -6   2   5        1.45        2.17      2.52 o 
  -5   2   5     2269.92     2028.25     22.32 o 
  -4   2   5      829.34      674.79      8.79 o 
  -3   2   5     2816.60     2439.87     63.80 o 
  -2   2   5     2868.43     2736.61     31.63 o 
  -1   2   5    11600.28    10628.33     33.46 o 
   0   2   5     1652.96     1581.83     37.38 o 
   1   2   5    10821.24    10236.57     51.46 o 
   2   2   5     1687.48     1420.91     16.93 o 
   3   2   5     3230.72     3265.83     57.57 o 
   4   2   5      663.92      505.25     17.30 o 
   5   2   5        4.86        5.20      2.84 o 
   6   2   5      899.91     1037.47     24.60 o 
   7   2   5        1.71        0.38      2.13 o 
   8   2   5     3012.81     3341.95     31.39 o 
   9   2   5      421.17      440.82     22.85 o 
  10   2   5     2275.71     2287.04     38.55 o 
  11   2   5        0.35       -0.31      2.01 o 
  12   2   5      135.04      127.52      7.77 o 
  13   2   5       52.24       51.49      4.76 o 
 -13   3   5       12.95       12.72      1.82 o 
 -12   3   5     1252.36     1288.84     19.00 o 
 -11   3   5        0.13        2.07      2.32 o 
 -10   3   5      510.38      520.57     15.76 o 
  -9   3   5      938.03      917.04     23.00 o 
  -8   3   5      495.26      491.85     12.33 o 
  -7   3   5      634.19      552.43     22.48 o 
  -6   3   5     3887.87     3845.10     55.62 o 
  -5   3   5      468.96      442.67     17.55 o 
  -4   3   5     1960.01     1855.92     33.48 o 
  -3   3   5    15497.13    15576.86     91.42 o 
  -2   3   5     1047.16      869.05     20.82 o 
  -1   3   5      205.78      192.85      4.96 o 
   0   3   5     3019.99     2974.11     21.84 o 
   1   3   5     1845.00     1514.96     27.23 o 
   2   3   5      900.78      859.22     16.58 o 
   3   3   5     3781.71     3738.85     33.13 o 
   4   3   5     3211.65     2841.64     35.16 o 
   5   3   5      727.17      756.05     24.75 o 
   6   3   5      398.30      399.53     13.58 o 
   7   3   5       41.65       53.74      3.93 o 
   8   3   5        2.46        1.09      1.50 o 
   9   3   5     1066.18     1130.27     27.00 o 
  10   3   5      100.36      119.44      9.01 o 
  11   3   5      391.43      427.95     18.68 o 
  12   3   5      204.20      188.04      7.74 o 
 -12   4   5      230.37      225.32     13.80 o 
 -11   4   5      151.39      169.11     14.92 o 
 -10   4   5       97.04       83.96      7.94 o 
  -9   4   5      125.53      118.07     15.83 o 
  -8   4   5     2123.24     2078.73     30.03 o 
  -7   4   5       14.14       18.25      4.17 o 
  -6   4   5     1540.60     1561.76     38.24 o 
  -5   4   5      543.42      577.31     22.18 o 
  -4   4   5       80.40       76.19      7.90 o 
  -3   4   5     8194.74     8051.23     74.59 o 
  -2   4   5     2465.69     2577.08     40.96 o 
  -1   4   5        8.73        7.01      1.33 o 
   0   4   5      467.56      410.13      9.66 o 
   1   4   5      480.52      404.46     11.98 o 
   2   4   5     2759.51     2831.26     60.11 o 
   3   4   5      663.15      827.37     17.04 o 
   4   4   5       12.45       14.19      2.77 o 
   5   4   5       72.41       63.47      7.96 o 
   6   4   5      225.81      239.08      9.67 o 
   7   4   5     1949.51     2024.67     24.58 o 
   8   4   5        2.76        7.36      5.44 o 
   9   4   5      194.97      198.61      9.35 o 
  10   4   5        9.82        9.22      2.47 o 
  11   4   5      148.72      177.18      8.55 o 
  12   4   5      156.92      168.75      9.23 o 
 -12   5   5       74.55       62.27      6.40 o 
 -11   5   5      203.02      182.73     13.78 o 
 -10   5   5       68.63       64.97      6.57 o 
  -9   5   5     1298.76     1286.22     30.17 o 
  -8   5   5     1470.00     1345.97     32.02 o 
  -7   5   5     5409.40     5415.11     42.37 o 
  -6   5   5      320.38      384.18     11.12 o 
  -5   5   5      323.38      304.44     17.60 o 
  -4   5   5        8.57       18.78      4.98 o 
  -3   5   5      702.60      654.14     23.92 o 
  -2   5   5     1550.01     1822.80     39.13 o 
  -1   5   5      645.27      667.10     23.38 o 
   0   5   5      403.91      431.39     18.94 o 
   1   5   5      582.96      621.44     14.35 o 
   2   5   5      232.47      234.36     10.36 o 
   3   5   5        3.33       18.74      3.15 o 
   4   5   5     1296.37     1301.79     24.46 o 
   5   5   5     1021.23     1041.72     19.93 o 
   6   5   5      618.61      611.08     16.11 o 
   7   5   5     1076.52     1041.28     27.67 o 
   8   5   5     1492.14     1514.20     33.15 o 
   9   5   5        0.23        0.64      3.07 o 
  10   5   5       39.12       31.38      5.74 o 
  11   5   5      379.83      369.40     16.37 o 
 -11   6   5      431.18      398.79     16.56 o 
 -10   6   5      453.10      428.51     14.10 o 
  -9   6   5      380.75      381.13     15.61 o 
  -8   6   5     1049.46     1003.36     27.15 o 
  -7   6   5      893.58      891.48     21.07 o 
  -6   6   5        2.02        3.01      3.22 o 
  -5   6   5       55.78       59.27      4.56 o 
  -4   6   5      376.47      397.44     11.25 o 
  -3   6   5      669.32      764.29     28.49 o 
  -2   6   5     2236.47     2220.70     47.56 o 
  -1   6   5     1806.80     1829.20     43.03 o 
   0   6   5       73.97       84.62      9.58 o 
   1   6   5       17.28       40.50      6.88 o 
   2   6   5     2303.25     2283.56     48.15 o 
   3   6   5      305.29      266.40      7.73 o 
   4   6   5     1667.16     1618.40     21.67 o 
   5   6   5      464.20      429.52     19.73 o 
   6   6   5      362.92      331.62     15.51 o 
   7   6   5     1409.71     1372.99     31.23 o 
   8   6   5       46.26       58.42      6.59 o 
   9   6   5        5.90        4.53      2.59 o 
  10   6   5      203.53      166.49     11.52 o 
  11   6   5       11.51       13.59      2.67 o 
 -10   7   5       99.12       88.86      8.83 o 
  -9   7   5        5.15        3.35      2.33 o 
  -8   7   5        0.75       -0.86      2.91 o 
  -7   7   5      430.42      367.91     12.84 o 
  -6   7   5      253.43      250.33     14.23 o 
  -5   7   5       15.09        6.94      4.40 o 
  -4   7   5     1048.79     1136.77     23.73 o 
  -3   7   5       76.04       67.65      5.10 o 
  -2   7   5      725.17      692.87     13.30 o 
  -1   7   5      427.72      445.59     10.58 o 
   0   7   5     1503.80     1434.34     21.21 o 
   1   7   5      424.95      416.87     10.22 o 
   2   7   5       17.20        9.27      3.46 o 
   3   7   5      171.68      211.02     12.24 o 
   4   7   5       48.62       35.20      8.02 o 
   5   7   5       49.31       34.15      8.14 o 
   6   7   5      124.22      109.86      8.42 o 
   7   7   5        4.64       13.49      3.75 o 
   8   7   5       60.70       68.57      6.13 o 
   9   7   5       26.04       21.26      2.67 o 
  -9   8   5      127.26      122.05      8.56 o 
  -8   8   5       30.71       40.45      6.86 o 
  -7   8   5        2.66       -1.73      3.57 o 
  -6   8   5      187.29      185.51     11.32 o 
  -5   8   5       39.82       60.77      7.42 o 
  -4   8   5        8.02        5.78      2.89 o 
  -3   8   5      115.43      138.73      8.47 o 
  -2   8   5      359.68      339.51     10.86 o 
  -1   8   5      138.28      157.39      8.69 o 
   0   8   5     2610.88     2598.58     34.63 o 
   1   8   5      385.70      449.33     12.35 o 
   2   8   5      225.28      236.47     10.35 o 
   3   8   5       33.00       31.88      5.24 o 
   4   8   5      603.37      597.84     20.01 o 
   5   8   5     1625.10     1639.20     32.12 o 
   6   8   5       58.17       68.37      6.46 o 
   7   8   5       60.40       62.09      5.50 o 
   8   8   5       59.33       57.76      4.30 o 
  -8   9   5      361.50      301.09     11.04 o 
  -7   9   5       92.49      100.83      8.41 o 
  -6   9   5      102.29       84.89      9.09 o 
  -5   9   5      104.02      103.39      8.92 o 
  -4   9   5        7.06        7.88      3.02 o 
  -3   9   5     1764.73     1870.99     26.98 o 
  -2   9   5       38.29       38.33      4.18 o 
  -1   9   5     4308.29     4244.46     41.25 o 
   0   9   5       83.44       90.90      6.37 o 
   1   9   5      521.70      567.24     18.30 o 
   2   9   5      488.68      538.68     25.96 o 
   3   9   5       78.20       76.69      9.86 o 
   4   9   5      277.90      271.07     11.32 o 
   5   9   5      993.56     1023.34     20.53 o 
   6   9   5      553.81      591.15     13.81 o 
  -4  10   5      437.06      332.82     11.60 o 
  -3  10   5       15.89       20.11      4.59 o 
  -2  10   5      757.99      736.80     17.46 o 
  -1  10   5      106.81      118.99      7.31 o 
   0  10   5      606.95      613.35     15.47 o 
   1  10   5       15.30       10.82      4.28 o 
   2  10   5       33.90       49.09      6.77 o 
   3  10   5       19.11       21.18      4.37 o 
   4  10   5      625.91      608.13     18.06 o 
 -13   0   6      542.20      539.34     21.35 o 
 -12   0   6        9.59       13.55      5.22 o 
 -11   0   6      146.19      151.35     15.56 o 
 -10   0   6       17.74       14.43      6.05 o 
  -9   0   6     3531.92     3648.95     73.40 o 
  -7   0   6       17.81       24.01      3.74 o 
  -6   0   6      280.65      249.02     15.51 o 
  -5   0   6      181.76      218.89      6.77 o 
  -4   0   6     2188.45     2188.37     19.14 o 
  -3   0   6     3063.99     2885.81     19.56 o 
  -2   0   6     2268.01     1977.17     18.59 o 
  -1   0   6    32123.65    27655.54     68.61 o 
   0   0   6    23628.74    22846.59     67.78 o 
   3   0   6        7.05       76.75      5.86 o 
   4   0   6      145.60      148.46      9.30 o 
   5   0   6       73.63      154.75     10.50 o 
   6   0   6     6997.77     7342.50     78.54 o 
   7   0   6    12997.43    13458.33    114.61 o 
   8   0   6        4.03       46.40     18.57 o 
   9   0   6     2957.90     2977.54     66.21 o 
  10   0   6       82.70       26.18      7.30 o 
  11   0   6        0.25        4.26      4.46 o 
  12   0   6      293.02      302.22     16.21 o 
  13   0   6       41.41       54.18      4.89 o 
 -13   1   6      296.08      270.66     10.44 o 
 -12   1   6       10.05       11.09      3.54 o 
 -11   1   6      352.66      329.45     12.31 o 
 -10   1   6      549.66      517.53     16.11 o 
  -9   1   6       44.78       45.56      4.95 o 
  -8   1   6      327.72      300.64     14.98 o 
  -7   1   6      255.00      279.05     13.48 o 
  -6   1   6       38.23       41.59     24.73 o 
  -5   1   6      297.57      280.27      5.36 o 
  -4   1   6      349.30      288.96      5.86 o 
  -3   1   6     1558.78     1578.62     16.77 o 
  -2   1   6      316.08      258.15      8.62 o 
  -1   1   6      918.26      780.38      5.32 o 
   0   1   6    25762.97    21646.23     38.88 o 
   1   1   6     2995.63     2752.93     21.32 o 
   2   1   6      191.17      121.70      3.02 o 
   3   1   6     1564.73     1637.75     27.24 o 
   4   1   6      335.59      435.87     15.94 o 
   5   1   6      152.21      189.46     12.28 o 
   6   1   6      701.87      685.29     17.16 o 
   7   1   6      135.02      143.59     12.00 o 
   8   1   6     2835.06     3061.92     27.11 o 
   9   1   6       39.86       59.51      5.52 o 
  10   1   6       15.11       32.58      4.31 o 
  11   1   6       24.27       29.01      3.47 o 
  12   1   6       29.27       30.22      4.62 o 
  13   1   6      205.22      207.68      9.45 o 
 -13   2   6       50.64       42.44      3.89 o 
 -12   2   6      632.15      613.17     18.21 o 
 -11   2   6       48.95       50.55      5.13 o 
 -10   2   6      609.39      617.82     17.64 o 
  -9   2   6     5502.12     5603.35     86.00 o 
  -8   2   6       21.45       13.87      4.58 o 
  -7   2   6      268.90      259.14     14.14 o 
  -6   2   6      243.73      246.10     12.92 o 
  -5   2   6      159.04      170.62      6.75 o 
  -4   2   6     3357.88     3429.76     40.52 o 
  -3   2   6     1632.44     1898.38     28.52 o 
  -2   2   6     7616.48     7569.39    170.86 o 
  -1   2   6      383.20      454.08      9.42 o 
   0   2   6        3.30       10.35      1.26 o 
   1   2   6      580.21      507.19      9.25 o 
   2   2   6      709.88      776.17     13.00 o 
   3   2   6     3978.28     4058.09     33.13 o 
   4   2   6     2584.25     3197.43     44.44 o 
   5   2   6       54.32       70.37      7.53 o 
   6   2   6      714.39      776.51     18.76 o 
   7   2   6      626.28      677.13     18.77 o 
   8   2   6       20.38       28.04      4.34 o 
   9   2   6       83.37       72.66      6.09 o 
  10   2   6      202.08      165.14      8.48 o 
  11   2   6       41.63       57.10      4.62 o 
  12   2   6      140.31      127.71      6.92 o 
 -13   3   6        4.75        0.06      1.04 o 
 -12   3   6      850.47      838.57     15.30 o 
 -11   3   6      146.50      141.60      7.70 o 
 -10   3   6     1946.89     1953.92     30.31 o 
  -9   3   6     2982.53     3022.12     38.06 o 
  -8   3   6     2751.96     2837.47     32.76 o 
  -7   3   6      508.67      491.06     20.94 o 
  -6   3   6       53.52       35.59      5.80 o 
  -5   3   6      173.20      164.01     10.76 o 
  -4   3   6      144.32      172.54     10.54 o 
  -3   3   6      236.29      370.38     14.62 o 
  -2   3   6      243.82      293.23     12.58 o 
  -1   3   6      355.08      394.78     42.20 o 
   0   3   6      107.80      144.97      4.88 o 
   1   3   6      100.74       75.76      6.18 o 
   2   3   6     1354.93     1263.02     18.13 o 
   3   3   6       50.62       95.40      5.65 o 
   4   3   6      179.48      194.86     10.95 o 
   5   3   6      282.10      340.70     17.07 o 
   6   3   6     2634.34     2950.93     37.59 o 
   7   3   6     3950.21     4095.95     30.56 o 
   8   3   6      444.28      442.69     17.20 o 
   9   3   6      547.64      524.48     18.33 o 
  10   3   6       10.43        3.95      2.86 o 
  11   3   6       23.85       19.26      3.67 o 
  12   3   6       21.76       29.77      3.13 o 
 -12   4   6       65.53       51.18      6.94 o 
 -11   4   6      796.43      823.79     48.88 o 
 -10   4   6     1570.65     1636.07     49.76 o 
  -9   4   6       78.02       70.86      5.89 o 
  -8   4   6      712.48      795.20     23.98 o 
  -7   4   6     2671.98     2806.65     39.93 o 
  -6   4   6      834.09      908.46     29.30 o 
  -5   4   6     1615.95     1497.23     35.96 o 
  -4   4   6     2586.65     2632.66     45.12 o 
  -3   4   6     1951.25     1975.88     37.61 o 
  -2   4   6       78.32      103.29      8.55 o 
  -1   4   6      873.20      859.21     24.27 o 
   0   4   6      931.75      846.83     18.08 o 
   1   4   6     3194.56     3053.10     28.50 o 
   2   4   6       27.56       59.08      5.44 o 
   3   4   6      135.94      131.67      7.07 o 
   4   4   6      486.84      487.47     14.38 o 
   5   4   6     1463.47     1611.58     38.39 o 
   6   4   6      193.62      203.94      9.12 o 
   7   4   6      648.02      707.68     13.03 o 
   8   4   6        3.17        1.16      2.82 o 
   9   4   6      341.28      367.73     12.42 o 
  10   4   6      134.90      139.71      8.89 o 
  11   4   6       44.55       42.66      4.33 o 
  12   4   6      410.47      368.89     12.48 o 
 -12   5   6       58.86       59.30      6.11 o 
 -11   5   6        1.75        1.69      3.77 o 
 -10   5   6       80.34       82.56      7.11 o 
  -9   5   6      927.05      928.56     29.54 o 
  -8   5   6      746.77      803.71     24.87 o 
  -7   5   6      170.43      200.16      9.89 o 
  -6   5   6      880.70      947.78     19.67 o 
  -5   5   6      472.50      422.52     20.88 o 
  -4   5   6     1351.44     1430.88     36.97 o 
  -3   5   6       31.56       29.06      5.83 o 
  -2   5   6     1362.25     1345.13     34.22 o 
  -1   5   6       69.28       56.58      7.29 o 
   0   5   6       19.57       14.76      4.52 o 
   1   5   6     2955.91     2865.80     50.78 o 
   2   5   6      209.00      174.34      8.21 o 
   3   5   6       79.78       60.47      5.27 o 
   4   5   6      422.02      470.41     15.03 o 
   5   5   6      299.58      352.34     13.42 o 
   6   5   6      434.29      406.95     13.20 o 
   7   5   6       81.97       89.63      8.50 o 
   8   5   6        6.00        4.15      3.42 o 
   9   5   6       34.19       38.75      5.49 o 
  10   5   6       70.26       87.38      9.90 o 
  11   5   6        3.50        0.44      2.05 o 
 -11   6   6      685.18      646.78     20.70 o 
 -10   6   6       84.45       87.97      6.67 o 
  -9   6   6      514.96      466.51     17.07 o 
  -8   6   6       17.12       18.96      4.70 o 
  -7   6   6     1092.78     1098.29     23.16 o 
  -6   6   6      430.66      485.56     15.47 o 
  -5   6   6      134.38      123.36      5.81 o 
  -4   6   6     3477.55     3525.28     33.23 o 
  -3   6   6       26.55       48.57      4.69 o 
  -2   6   6      701.65      845.47     29.87 o 
  -1   6   6      183.94      214.47     15.33 o 
   0   6   6     2021.81     2202.92     47.73 o 
   1   6   6      626.57      721.01     27.51 o 
   2   6   6      880.07      914.92     31.51 o 
   3   6   6        9.76       12.50      2.90 o 
   4   6   6     4157.41     3829.38     43.96 o 
   5   6   6        0.22       11.07      9.16 o 
   6   6   6       30.78       42.00      5.98 o 
   7   6   6      390.56      400.81     16.90 o 
   8   6   6        0.96        1.31      2.77 o 
   9   6   6       11.49       11.34      3.21 o 
  10   6   6       34.10       25.56      4.75 o 
 -10   7   6        4.96        3.38      1.36 o 
  -9   7   6       81.10       76.09      7.64 o 
  -8   7   6       88.54       83.53      7.25 o 
  -7   7   6       18.51       20.06      3.65 o 
  -6   7   6      144.61      139.62     10.64 o 
  -5   7   6     1602.78     1674.29     28.79 o 
  -4   7   6     2030.38     2108.77     32.16 o 
  -3   7   6     2254.85     2263.91     32.88 o 
  -2   7   6     1567.02     1504.62     22.38 o 
  -1   7   6     1225.09     1160.34     26.93 o 
   0   7   6     1253.01     1166.22     19.16 o 
   1   7   6        7.04        6.20      2.10 o 
   2   7   6       50.98       47.16      3.37 o 
   3   7   6     5141.65     5055.48     82.21 o 
   4   7   6      876.50      782.36     33.71 o 
   5   7   6      876.48      952.32     37.80 o 
   6   7   6        5.25        2.99      2.70 o 
   7   7   6      124.00      109.41      8.13 o 
   8   7   6       50.80       55.26      5.80 o 
   9   7   6      339.30      341.47      8.39 o 
  -9   8   6      874.53      838.21     21.47 o 
  -8   8   6      443.72      452.65     20.08 o 
  -7   8   6      141.22      140.60     13.22 o 
  -6   8   6      160.22      169.56     10.83 o 
  -5   8   6     1499.44     1523.64     33.10 o 
  -4   8   6      968.01     1049.82     22.31 o 
  -3   8   6     1253.69     1234.45     24.31 o 
  -2   8   6     1195.26     1223.88     24.02 o 
  -1   8   6       70.42       76.42      6.27 o 
   0   8   6       28.12       22.11      3.99 o 
   1   8   6      484.26      489.22     14.98 o 
   2   8   6     1936.11     1988.35     35.93 o 
   3   8   6        1.19       10.43      3.72 o 
   4   8   6     2649.16     2733.10     41.94 o 
   5   8   6      455.75      473.64     17.25 o 
   6   8   6     1863.77     1804.77     31.19 o 
   7   8   6      238.61      228.59     10.00 o 
   8   8   6      569.88      606.00     13.01 o 
  -8   9   6       48.17       39.61      4.11 o 
  -7   9   6       13.61       10.80      3.31 o 
  -6   9   6       30.90       19.56      4.83 o 
  -5   9   6      440.53      463.22     15.50 o 
  -4   9   6       11.19       12.77      3.52 o 
  -3   9   6      210.75      191.50      8.74 o 
  -2   9   6      269.43      269.65     13.26 o 
  -1   9   6      168.60      179.98      8.56 o 
   0   9   6      305.97      306.37     14.05 o 
   1   9   6      263.98      300.73     13.36 o 
   2   9   6       53.85       53.16      8.84 o 
   3   9   6      120.95       99.64     11.08 o 
   4   9   6       27.77       25.19      3.75 o 
   5   9   6       82.86       93.16      6.19 o 
   6   9   6       17.60       26.38      3.08 o 
  -3  10   6      179.61      155.11     11.10 o 
  -2  10   6       32.36       34.06      4.07 o 
  -1  10   6       10.46        6.89      3.82 o 
   0  10   6      226.25      228.01      9.95 o 
   1  10   6      161.94      173.21     12.28 o 
   2  10   6       17.72       18.27      4.36 o 
   3  10   6       37.28       33.31      5.16 o 
   4  10   6      306.50      295.25     12.33 o 
 -13   1   7       15.73       28.51      3.69 o 
 -12   1   7      147.97      147.91      9.64 o 
 -11   1   7     2082.15     2116.06     30.82 o 
 -10   1   7        9.04       10.33      5.11 o 
  -9   1   7     1020.38     1068.34     22.65 o 
  -7   1   7        5.76        6.45      2.35 o 
  -6   1   7        0.97        1.26      1.10 o 
  -5   1   7      216.09      245.92      6.55 o 
  -4   1   7      269.76      192.21      3.88 o 
  -3   1   7     3816.93     3561.87     30.50 o 
  -2   1   7       14.67       11.22      2.01 o 
  -1   1   7     3420.33     3133.59     20.69 o 
   0   1   7    13200.22    11954.18     31.10 o 
   1   1   7     1049.16     1044.34     16.36 o 
   2   1   7      385.78      411.79      7.68 o 
   3   1   7     1760.06     1820.25     29.63 o 
   4   1   7    14096.63    14159.32     93.06 o 
   5   1   7      146.03      191.79      8.62 o 
   6   1   7     1185.02     1037.53     21.65 o 
   7   1   7      598.57      663.43     18.63 o 
   8   1   7      544.49      512.32     11.72 o 
   9   1   7       19.27       30.27      5.43 o 
  10   1   7        3.55       -1.72      2.43 o 
  11   1   7       62.63       50.48      4.39 o 
  12   1   7      521.90      503.26     27.55 o 
  13   1   7       52.62       45.52      4.06 o 
 -13   2   7       46.59       38.47      3.68 o 
 -12   2   7      297.68      278.35      9.73 o 
 -11   2   7       79.37       69.37      5.94 o 
 -10   2   7      128.50      123.82      8.05 o 
  -9   2   7       58.62       40.78      4.92 o 
  -8   2   7      260.43      274.04     10.13 o 
  -7   2   7      782.85      821.42     24.89 o 
  -6   2   7       45.63       52.22      4.16 o 
  -5   2   7     1925.25     2014.38     25.53 o 
  -4   2   7      769.77      671.28     18.43 o 
  -3   2   7       40.61      100.05      5.12 o 
  -2   2   7      527.21      347.06      8.92 o 
  -1   2   7     1921.49     1789.63     47.67 o 
   0   2   7     1235.67     1060.46     11.20 o 
   1   2   7      432.02      461.97     14.64 o 
   2   2   7      421.08      420.36      9.92 o 
   3   2   7      386.12      351.75     10.12 o 
   4   2   7      213.19      186.02     11.02 o 
   5   2   7      319.14      237.39     13.79 o 
   6   2   7      386.65      396.38     13.70 o 
   7   2   7     1176.56     1203.77     18.30 o 
   8   2   7       17.77       33.34      3.35 o 
   9   2   7        2.85        4.18      3.41 o 
  10   2   7        1.03        6.07      2.33 o 
  11   2   7      842.06      862.24     16.43 o 
  12   2   7      223.33      219.12      6.12 o 
 -13   3   7        0.42        0.27      1.29 o 
 -12   3   7       90.81       93.56      5.22 o 
 -11   3   7     1051.44     1044.65     20.35 o 
 -10   3   7       76.40       69.16      6.13 o 
  -9   3   7     2202.04     2315.35     33.26 o 
  -8   3   7       15.16       31.76      6.63 o 
  -7   3   7       64.81       52.43      7.16 o 
  -6   3   7      617.04      657.20     22.87 o 
  -5   3   7      945.97      972.48     26.29 o 
  -4   3   7     3808.43     3746.78     48.89 o 
  -3   3   7      401.96      457.96     16.54 o 
  -2   3   7      735.86      659.13     19.50 o 
  -1   3   7      510.66      559.36     18.03 o 
   0   3   7      119.09       82.97      3.77 o 
   1   3   7     2179.61     2091.45     28.12 o 
   2   3   7       86.89      128.23      6.01 o 
   3   3   7      433.17      470.63     12.57 o 
   4   3   7     3248.97     2891.13     33.49 o 
   5   3   7     3737.43     3809.07     57.16 o 
   6   3   7     4544.00     4725.66     48.35 o 
   7   3   7        2.73        7.10      2.01 o 
   8   3   7      986.89      913.25     24.77 o 
   9   3   7       99.26       97.33      6.66 o 
  10   3   7      577.56      628.03     19.49 o 
  11   3   7        0.71        1.83      2.25 o 
  12   3   7      258.85      243.66      7.78 o 
 -12   4   7        3.15        3.55      2.98 o 
 -11   4   7      206.75      231.60     11.19 o 
 -10   4   7      109.28      129.70     12.67 o 
  -9   4   7      132.89      139.37     11.62 o 
  -8   4   7      661.80      683.83     22.48 o 
  -7   4   7      658.09      662.01     19.54 o 
  -6   4   7      887.57      810.58     27.79 o 
  -5   4   7     4408.83     4598.73     62.99 o 
  -4   4   7      404.93      453.13     19.15 o 
  -3   4   7     1097.92     1042.07     27.95 o 
  -2   4   7      149.57      218.65     12.72 o 
  -1   4   7        1.00        3.69      3.00 o 
   0   4   7      437.85      413.66     17.70 o 
   1   4   7     3531.95     3398.80     30.41 o 
   2   4   7       93.05       93.15      5.60 o 
   3   4   7      198.19      191.51     11.01 o 
   4   4   7       34.90       30.50      4.00 o 
   5   4   7      235.79      274.78     16.12 o 
   6   4   7       28.67       21.35      4.24 o 
   7   4   7       51.12       50.03      4.28 o 
   8   4   7      250.54      276.70     11.18 o 
   9   4   7       11.40       12.49      2.84 o 
  10   4   7      466.65      472.25     15.59 o 
  11   4   7       82.86       78.21      5.34 o 
 -12   5   7      205.14      184.00     10.32 o 
 -11   5   7        8.02        5.05      3.43 o 
 -10   5   7      141.51      140.64      9.05 o 
  -9   5   7        3.04        7.08      3.31 o 
  -8   5   7     1845.33     1847.50     37.53 o 
  -7   5   7     3501.73     3437.62     46.41 o 
  -6   5   7     6128.95     5833.69     48.83 o 
  -5   5   7       23.75       45.59      7.60 o 
  -4   5   7     2804.72     2933.53     53.17 o 
  -3   5   7     3543.35     3466.17     57.03 o 
  -2   5   7     4280.31     4052.78     60.65 o 
  -1   5   7     2005.02     2178.50     44.62 o 
   0   5   7     3277.58     3310.97     55.11 o 
   1   5   7       14.23       16.85      4.90 o 
   2   5   7     2661.29     2623.10     35.25 o 
   3   5   7      167.65      151.44      8.28 o 
   4   5   7      605.84      617.88     17.35 o 
   5   5   7      272.29      288.97     10.69 o 
   6   5   7      819.33      821.64     22.75 o 
   7   5   7     2228.71     2240.97     40.34 o 
   8   5   7     1254.52     1330.95     30.42 o 
   9   5   7      278.19      292.06     13.33 o 
  10   5   7       92.72       97.98     10.04 o 
  11   5   7       12.08       13.96      3.59 o 
 -11   6   7     1140.01     1035.99     25.67 o 
 -10   6   7     1492.99     1491.59     25.45 o 
  -9   6   7       96.47      106.61      8.42 o 
  -8   6   7       20.19       28.96      5.17 o 
  -7   6   7     1225.28     1156.00     23.63 o 
  -6   6   7        2.01        4.25      2.61 o 
  -5   6   7     1799.26     1694.29     21.04 o 
  -4   6   7      371.66      334.32     10.39 o 
  -3   6   7      179.84      181.99      7.54 o 
  -2   6   7       15.54       16.75      5.31 o 
  -1   6   7      349.47      291.33     18.01 o 
   0   6   7        7.35       23.10      5.61 o 
   1   6   7     2201.73     2036.04     47.13 o 
   2   6   7        7.26       10.48      4.66 o 
   3   6   7       24.61       16.24      3.13 o 
   4   6   7      318.97      296.59     13.89 o 
   5   6   7      723.20      677.82     21.28 o 
   6   6   7       99.00      129.38      9.84 o 
   7   6   7        2.94        1.60      2.74 o 
   8   6   7       57.46       64.70      6.79 o 
   9   6   7        1.40        1.74      2.26 o 
  10   6   7      383.06      381.54     15.64 o 
 -10   7   7        8.50       11.50      2.07 o 
  -9   7   7      102.43      117.41      7.34 o 
  -8   7   7      262.93      245.46     11.90 o 
  -7   7   7      195.17      219.34      9.76 o 
  -6   7   7      339.28      360.34     16.69 o 
  -5   7   7      630.45      603.56     17.20 o 
  -4   7   7        2.07        4.14      2.92 o 
  -3   7   7      858.84      883.00     20.62 o 
  -2   7   7        0.39        4.09      2.08 o 
  -1   7   7      159.22      168.16      7.54 o 
   0   7   7      704.73      692.24     16.99 o 
   1   7   7        5.60        3.92      1.99 o 
   2   7   7       51.35       57.15      6.49 o 
   3   7   7       90.19      117.79      8.94 o 
   4   7   7       58.12       62.38      9.97 o 
   5   7   7      172.91      154.73     15.44 o 
   6   7   7      245.75      253.93     16.03 o 
   7   7   7      162.24      155.11      9.27 o 
   8   7   7      216.06      197.08      9.36 o 
   9   7   7       69.69       64.29      4.30 o 
  -9   8   7        9.50        7.52      2.72 o 
  -8   8   7       65.17       74.90      8.62 o 
  -7   8   7      234.00      267.37     17.69 o 
  -6   8   7       26.07       31.16      5.09 o 
  -5   8   7       83.63       85.56      8.32 o 
  -4   8   7       37.21       37.47      4.68 o 
  -3   8   7      265.26      289.00     11.80 o 
  -2   8   7       27.40       33.15      4.50 o 
  -1   8   7      250.13      260.53     10.84 o 
   0   8   7     1056.17     1058.56     21.75 o 
   1   8   7      539.66      571.90     19.89 o 
   2   8   7      460.79      493.28     18.10 o 
   3   8   7      239.18      253.28     12.83 o 
   4   8   7       37.13       58.13      6.55 o 
   5   8   7       51.67       67.56      6.90 o 
   6   8   7       50.54       70.39      6.57 o 
   7   8   7      791.55      724.35     17.18 o 
   8   8   7      535.97      515.99     15.39 o 
  -7   9   7        2.60        2.60      2.34 o 
  -6   9   7      867.33      934.57     27.80 o 
  -5   9   7        7.70       25.83      4.18 o 
  -4   9   7      335.95      334.92     13.66 o 
  -3   9   7      139.75      142.78      7.39 o 
  -2   9   7      169.85      157.96      7.75 o 
  -1   9   7       91.90       70.42      7.18 o 
   0   9   7     4089.65     4114.93     49.69 o 
   1   9   7     1806.58     1835.12     32.21 o 
   2   9   7     1357.27     1435.58     26.83 o 
   3   9   7       60.46       72.01      9.35 o 
   4   9   7        2.06        7.31      2.53 o 
   5   9   7        9.08        5.69      2.08 o 
   6   9   7      100.76       96.80      7.62 o 
  -4  10   7       80.90       72.62      7.18 o 
  -3  10   7       35.40       30.88      5.28 o 
  -2  10   7      123.80      136.20      7.32 o 
  -1  10   7        6.45       10.59      2.75 o 
   0  10   7      758.14      737.69     22.48 o 
   1  10   7      460.02      450.03     18.89 o 
   2  10   7       29.77       36.51      5.66 o 
   3  10   7      348.39      366.97     15.15 o 
   4  10   7      309.53      292.22     11.77 o 
 -13   0   8      108.08      119.72     10.03 o 
 -12   0   8      849.33      837.00     31.96 o 
 -11   0   8      219.95      244.60     19.56 o 
 -10   0   8      132.32      161.01     16.72 o 
  -9   0   8      194.05      254.68     20.12 o 
  -7   0   8       95.98       62.98      6.78 o 
  -6   0   8       11.54       15.37      3.54 o 
  -5   0   8      698.81      699.53     33.52 o 
  -4   0   8     4730.72     4925.30     30.39 o 
  -3   0   8       11.62       11.77      1.62 o 
  -2   0   8     1519.99     1461.76     59.36 o 
  -1   0   8    18442.65    17362.81     64.56 o 
   0   0   8      886.82      995.29     16.83 o 
   1   0   8     2485.55     2419.10     29.42 o 
   3   0   8        7.72        1.59      0.83 o 
   4   0   8     1023.57      893.50     24.10 o 
   5   0   8     1012.78     1146.97     30.06 o 
   6   0   8     2724.67     3184.29     54.60 o 
   7   0   8     2461.61     2500.71     51.69 o 
   8   0   8     4145.13     4406.78     54.53 o 
   9   0   8      344.09      426.62     19.23 o 
  10   0   8     3299.13     3379.10     66.86 o 
  11   0   8       10.67        6.83      4.19 o 
  12   0   8       60.52       56.43      6.67 o 
 -13   1   8       58.21       49.99      4.63 o 
 -12   1   8      755.06      726.40     20.68 o 
 -11   1   8      137.03      144.74      8.29 o 
 -10   1   8     1322.41     1336.28     25.84 o 
  -9   1   8      450.57      475.19     18.99 o 
  -8   1   8       71.23       68.78     10.04 o 
  -7   1   8      135.95      184.29     10.76 o 
  -6   1   8      287.57      255.00      7.32 o 
  -5   1   8     1147.07     1161.51     14.64 o 
  -4   1   8     1530.50     1802.39     17.27 o 
  -3   1   8     1996.30     1910.64     20.24 o 
  -2   1   8     6274.63     5802.89     43.96 o 
  -1   1   8     2872.59     2725.29     20.77 o 
   0   1   8    15917.85    14295.33     50.05 o 
   1   1   8      180.84       72.48      3.13 o 
   2   1   8      201.14      200.99      4.64 o 
   3   1   8     1289.43     1222.01     25.19 o 
   4   1   8      376.58      377.81     15.85 o 
   5   1   8      835.69      771.62     17.66 o 
   6   1   8     1987.70     2204.85     32.16 o 
   7   1   8       27.47       34.82      4.82 o 
   8   1   8       41.42       50.91      3.82 o 
   9   1   8     1575.30     1716.44     24.17 o 
  10   1   8      490.50      440.17     13.44 o 
  11   1   8      451.50      450.19     11.74 o 
  12   1   8      236.55      252.18      9.12 o 
 -13   2   8       10.79        5.04      1.74 o 
 -12   2   8      114.60      131.35      6.73 o 
 -11   2   8     1482.86     1445.18     25.25 o 
 -10   2   8      120.86      114.62      7.73 o 
  -9   2   8       86.67      110.15      9.26 o 
  -8   2   8     3395.42     3293.52     46.20 o 
  -7   2   8      193.34      214.95     12.80 o 
  -6   2   8     1004.08     1043.12     18.45 o 
  -5   2   8      293.65      286.38     16.26 o 
  -4   2   8     3739.95     4017.92     71.69 o 
  -3   2   8     7265.26     7648.34     69.19 o 
  -2   2   8     2011.00     2036.55     49.23 o 
  -1   2   8    10158.22    10150.29    111.95 o 
   0   2   8        9.13        9.94      1.33 o 
   1   2   8      853.37      789.96     12.44 o 
   2   2   8      266.55      384.84      9.91 o 
   3   2   8     1661.81     1561.22     63.87 o 
   4   2   8     2494.33     2389.01     40.08 o 
   5   2   8      344.13      402.40     18.30 o 
   6   2   8      223.14      259.08     11.39 o 
   7   2   8     1991.20     1881.61     23.31 o 
   8   2   8      879.68      847.47     22.16 o 
   9   2   8        0.20        1.64      2.37 o 
  10   2   8       46.69       57.78      5.14 o 
  11   2   8      151.19      157.72      6.89 o 
  12   2   8      202.91      200.99     16.42 o 
 -13   3   8       13.03       14.07      1.86 o 
 -12   3   8      328.87      308.83      9.07 o 
 -11   3   8      474.28      465.74     13.50 o 
 -10   3   8      225.83      225.30     10.39 o 
  -9   3   8     2363.58     2436.32     34.06 o 
  -8   3   8      341.63      311.71     13.44 o 
  -7   3   8      491.48      476.94     20.65 o 
  -6   3   8     4389.74     4184.11     58.02 o 
  -5   3   8     2683.38     2782.95     44.94 o 
  -4   3   8       63.19       72.03      7.15 o 
  -3   3   8     3161.36     3277.01     45.23 o 
  -2   3   8    14880.96    14926.90     96.00 o 
  -1   3   8     2275.35     2405.78     39.10 o 
   0   3   8     2943.96     2824.41     38.03 o 
   1   3   8      150.28      144.77      6.14 o 
   2   3   8        0.45        4.27      1.42 o 
   3   3   8     1017.11      917.90     18.04 o 
   4   3   8       14.62        5.18      2.25 o 
   5   3   8       99.42      102.45      9.66 o 
   6   3   8      506.61      492.79     15.99 o 
   7   3   8      327.22      322.89      8.96 o 
   8   3   8      513.97      542.14     15.52 o 
   9   3   8      890.29      896.13     24.48 o 
  10   3   8      335.09      352.36     14.36 o 
  11   3   8      182.00      155.47      8.15 o 
  12   3   8       65.39       59.29      3.58 o 
 -12   4   8        8.98        9.66      3.84 o 
 -11   4   8       99.78      116.87      8.00 o 
 -10   4   8      230.59      271.90     14.92 o 
  -9   4   8     1092.89     1046.24     26.94 o 
  -8   4   8      681.98      663.23     21.37 o 
  -7   4   8     1237.87     1225.33     26.49 o 
  -6   4   8     1925.33     1963.08     43.23 o 
  -5   4   8      519.52      482.64     20.72 o 
  -4   4   8     1773.43     1570.68     36.19 o 
  -3   4   8     1212.20     1249.01     31.33 o 
  -2   4   8     1745.53     1704.45     36.24 o 
  -1   4   8     2816.57     2882.68     47.48 o 
   0   4   8        2.30        2.17      2.68 o 
   1   4   8        3.22       10.04      2.00 o 
   2   4   8     3771.05     3536.78     59.37 o 
   3   4   8        0.17       14.26      5.72 o 
   4   4   8      761.31      714.08     18.12 o 
   5   4   8       95.86       54.87      7.62 o 
   6   4   8      776.96      758.37     14.87 o 
   7   4   8     2492.89     2542.65     33.29 o 
   8   4   8       10.62       14.89      3.17 o 
   9   4   8     1145.48     1136.33     25.29 o 
  10   4   8      261.04      239.88     10.84 o 
  11   4   8       18.82       14.41      2.53 o 
 -12   5   8      269.70      236.38     11.42 o 
 -11   5   8       10.37       10.54      4.60 o 
 -10   5   8      542.63      563.66     17.34 o 
  -9   5   8        0.06       -2.40      3.51 o 
  -8   5   8      404.84      399.86     17.55 o 
  -7   5   8     1721.73     1747.02     59.41 o 
  -6   5   8       40.49       30.34      3.99 o 
  -5   5   8     3086.39     3415.65     44.66 o 
  -4   5   8     2090.90     2043.31     45.20 o 
  -3   5   8      525.64      964.59     30.71 o 
  -2   5   8      232.11      240.18     15.33 o 
  -1   5   8     2294.70     2348.50     47.75 o 
   0   5   8       46.34       50.53      7.50 o 
   1   5   8      630.29      566.88     23.95 o 
   2   5   8      122.85      132.94     12.15 o 
   3   5   8     1254.46     1378.94     24.73 o 
   4   5   8        6.44       17.14      3.28 o 
   5   5   8      471.52      445.54     16.39 o 
   6   5   8       76.55       72.37      7.48 o 
   7   5   8      114.82      103.14      8.97 o 
   8   5   8      884.79      890.38     24.69 o 
   9   5   8       38.17       24.56      4.30 o 
  10   5   8       14.86       17.19      4.60 o 
  11   5   8      328.53      334.74     13.00 o 
 -11   6   8      445.51      417.72     15.94 o 
 -10   6   8      171.84      175.05      8.79 o 
  -9   6   8      175.72      170.30     10.26 o 
  -8   6   8      255.95      268.85     10.86 o 
  -7   6   8       47.21       56.85      5.72 o 
  -6   6   8     2320.30     2233.83     32.81 o 
  -5   6   8        0.09        9.96      2.62 o 
  -4   6   8      158.33      194.36      7.97 o 
  -3   6   8      252.68      262.06      9.09 o 
  -2   6   8      926.42      895.28     23.31 o 
  -1   6   8     7167.20     7004.03     88.93 o 
   0   6   8      146.74      126.42     12.36 o 
   1   6   8      358.32      382.91     15.30 o 
   2   6   8      671.44      724.27     16.92 o 
   3   6   8       20.27       17.59      3.18 o 
   4   6   8     1063.78      994.12     25.39 o 
   5   6   8     3328.97     3303.25     47.02 o 
   6   6   8      146.10      143.92     10.14 o 
   7   6   8      183.13      220.73     12.39 o 
   8   6   8       78.04       72.76      6.82 o 
   9   6   8      138.54      149.46     11.76 o 
  10   6   8       82.15       64.16      6.26 o 
 -10   7   8      168.96      157.38      6.19 o 
  -9   7   8      227.83      212.39     13.04 o 
  -8   7   8      983.54      969.89     22.85 o 
  -7   7   8      918.12      851.63     18.77 o 
  -6   7   8      194.82      237.37     13.46 o 
  -5   7   8      112.54      110.65      7.46 o 
  -4   7   8        1.12        0.83      2.15 o 
  -3   7   8     1550.57     1623.05     27.71 o 
  -2   7   8     1944.63     1953.04     30.03 o 
  -1   7   8      486.95      480.41     12.61 o 
   0   7   8     3604.17     3690.77     40.29 o 
   1   7   8       71.94       59.32      5.39 o 
   2   7   8      331.33      307.48     14.00 o 
   3   7   8       86.47       92.24      8.02 o 
   4   7   8      687.99      792.70     33.47 o 
   5   7   8       74.01       97.74     12.45 o 
   6   7   8     1558.64     1634.49     30.36 o 
   7   7   8        1.29        1.00      1.96 o 
   8   7   8      567.76      581.48     15.23 o 
   9   7   8       62.05       67.48      4.11 o 
  -9   8   8       84.20       77.74      6.35 o 
  -8   8   8      462.65      473.30     19.81 o 
  -7   8   8      921.46      848.91     20.65 o 
  -6   8   8        4.80        5.58      3.07 o 
  -5   8   8       62.15       58.96      6.83 o 
  -4   8   8      752.62      787.37     18.93 o 
  -3   8   8      875.65      993.94     21.49 o 
  -2   8   8       68.06       63.12      5.63 o 
  -1   8   8      610.21      630.47     16.75 o 
   0   8   8      529.42      574.09     20.14 o 
   1   8   8       88.35      108.79      8.84 o 
   2   8   8      394.71      422.89     16.72 o 
   3   8   8      377.74      366.24     11.95 o 
   4   8   8       36.73       47.43      8.82 o 
   5   8   8     4388.25     4442.20     50.28 o 
   6   8   8      507.40      464.47     18.54 o 
   7   8   8      461.28      435.12     12.87 o 
   8   8   8       81.82       69.27      5.48 o 
  -7   9   8      269.85      226.48     11.63 o 
  -6   9   8        3.67        2.05      2.17 o 
  -5   9   8      527.13      516.98     15.75 o 
  -4   9   8        9.81        0.24      5.86 o 
  -3   9   8       46.07       42.39      4.52 o 
  -2   9   8        6.13        1.06      1.78 o 
  -1   9   8       16.57       18.38      4.09 o 
   0   9   8     1855.97     1890.00     70.88 o 
   1   9   8       72.66       87.60      9.26 o 
   2   9   8       77.16       84.05      8.49 o 
   3   9   8      129.35      135.99     12.30 o 
   4   9   8        4.32        1.44      1.65 o 
   5   9   8       78.62       77.37      7.95 o 
   6   9   8       10.52        4.64      2.17 o 
  -4  10   8       26.54       30.43      4.72 o 
  -3  10   8        0.89       -2.76      2.76 o 
  -2  10   8       28.57       37.65      5.78 o 
  -1  10   8       91.41       80.06      5.62 o 
   0  10   8      333.08      349.35     15.31 o 
   1  10   8       93.07       92.48      8.36 o 
   2  10   8      201.30      225.34     12.54 o 
   3  10   8      182.10      170.81     10.07 o 
   4  10   8      258.15      252.23     10.31 o 
 -13   1   9      187.35      176.57      8.13 o 
 -12   1   9      368.59      386.85     15.04 o 
 -11   1   9      626.90      604.54     16.47 o 
 -10   1   9     1014.88      981.61     22.20 o 
  -9   1   9       35.22       41.01      6.60 o 
  -8   1   9      336.83      373.56     15.83 o 
  -7   1   9      201.32      181.79     11.50 o 
  -6   1   9       53.36       90.11      4.51 o 
  -5   1   9      242.03      259.86      7.23 o 
  -4   1   9       28.75       24.13      2.36 o 
  -3   1   9        2.49        5.83      5.31 o 
  -2   1   9     1575.37     1349.60     29.96 o 
  -1   1   9      347.25      303.61      4.89 o 
   0   1   9      946.40      781.08      9.11 o 
   1   1   9       18.40       24.96      1.87 o 
   2   1   9       58.46       34.45      2.14 o 
   3   1   9       40.73       48.95      5.44 o 
   4   1   9       92.35      117.29      9.22 o 
   5   1   9     1198.57     1252.62     23.00 o 
   6   1   9     1169.09     1210.76     42.00 o 
   7   1   9     2171.66     2309.88     27.78 o 
   8   1   9      373.14      341.92     12.27 o 
   9   1   9      636.39      521.48     15.19 o 
  10   1   9       10.58       21.07      3.45 o 
  11   1   9       55.65       58.90      4.26 o 
  12   1   9       58.47       55.45      4.06 o 
 -13   2   9      368.78      355.73     17.19 o 
 -12   2   9       39.38       41.04      3.97 o 
 -11   2   9      490.57      499.19     14.80 o 
 -10   2   9      188.02      202.57     11.16 o 
  -9   2   9     1296.58     1296.09     30.98 o 
  -8   2   9     1234.49     1219.76     28.36 o 
  -7   2   9     1724.64     1814.49     36.77 o 
  -6   2   9      248.34      265.68      9.67 o 
  -5   2   9      128.02      154.06      7.08 o 
  -4   2   9     3724.32     4308.21    124.12 o 
  -3   2   9     1286.52     1408.09    165.29 o 
  -2   2   9     5494.42     5482.98     70.47 o 
  -1   2   9     4494.28     4281.64     33.53 o 
   0   2   9     1388.39     1480.89     12.90 o 
   1   2   9     2283.90     2025.22     20.96 o 
   2   2   9      213.65      236.57      8.49 o 
   3   2   9      771.68      846.39     16.85 o 
   4   2   9       63.35       69.35      7.29 o 
   5   2   9      593.87      641.45     23.44 o 
   6   2   9     1125.43     1188.49     24.74 o 
   7   2   9     1213.78     1268.45     16.24 o 
   8   2   9     1960.01     2054.57     29.78 o 
   9   2   9      147.17      115.43      7.29 o 
  10   2   9      261.64      299.89     10.64 o 
  11   2   9      134.02      145.09      7.40 o 
  12   2   9      272.50      247.93     11.74 o 
 -12   3   9       47.74       56.48      3.93 o 
 -11   3   9      662.89      671.34     15.96 o 
 -10   3   9      113.86      108.92      7.20 o 
  -9   3   9       84.64       81.76      7.79 o 
  -8   3   9     1126.51     1074.78     47.47 o 
  -7   3   9      142.61      131.97     10.95 o 
  -6   3   9     1398.25     1491.95     24.06 o 
  -5   3   9        0.57        1.98      2.50 o 
  -4   3   9      119.78      162.33     10.88 o 
  -3   3   9     3605.19     3811.73     50.59 o 
  -2   3   9      112.01      120.48      9.17 o 
  -1   3   9       14.48       16.77      4.12 o 
   0   3   9      432.67      548.70     20.15 o 
   1   3   9        8.92        5.48      2.54 o 
   2   3   9     1047.70      885.26     16.50 o 
   3   3   9      315.44      272.95     15.97 o 
   4   3   9      177.16      189.06      9.15 o 
   5   3   9      578.86      586.74     23.03 o 
   6   3   9       63.07       74.19      4.24 o 
   7   3   9      674.87      678.00     12.96 o 
   8   3   9       11.67       18.04      4.10 o 
   9   3   9       65.48       89.87      8.04 o 
  10   3   9       31.36       19.93      3.80 o 
  11   3   9      300.12      263.34     11.17 o 
  12   3   9        4.83        2.90      1.73 o 
 -12   4   9      596.34      565.30     20.62 o 
 -11   4   9      205.62      215.60     16.84 o 
 -10   4   9     1661.40     1659.70     52.66 o 
  -9   4   9      583.03      566.92     19.83 o 
  -8   4   9      355.06      395.51     16.57 o 
  -7   4   9     1582.98     1602.60     25.13 o 
  -6   4   9      133.60      128.63     11.35 o 
  -5   4   9     1396.42     1434.16     36.00 o 
  -4   4   9     4091.58     4302.34     60.32 o 
  -3   4   9     5771.78     5656.76     68.69 o 
  -2   4   9    10526.28    11152.01     95.52 o 
  -1   4   9     1148.64     1272.05     32.94 o 
   0   4   9      472.11      415.74     19.13 o 
   1   4   9      728.04      717.22     25.71 o 
   2   4   9      662.72      619.22     17.64 o 
   3   4   9     2083.55     2087.31     29.46 o 
   4   4   9      239.31      170.99      9.16 o 
   5   4   9     1033.87      930.64     18.55 o 
   6   4   9       63.78       71.92      4.77 o 
   7   4   9      171.83      173.50      8.90 o 
   8   4   9     1179.62     1190.08     22.73 o 
   9   4   9       42.18       57.34      6.22 o 
  10   4   9       14.64        6.75      2.43 o 
  11   4   9       93.53       94.12      5.39 o 
 -12   5   9        8.50        6.26      2.64 o 
 -11   5   9       13.93       12.28      4.21 o 
 -10   5   9      220.80      174.81      9.61 o 
  -9   5   9     2160.53     2165.20     38.43 o 
  -8   5   9     2355.86     2319.60     41.78 o 
  -7   5   9       33.92       44.65      8.45 o 
  -6   5   9       17.04        8.83      2.62 o 
  -5   5   9     4674.29     4778.82     60.37 o 
  -4   5   9      251.77      318.40     18.25 o 
  -3   5   9      173.39      146.57     12.48 o 
  -2   5   9      238.43      245.11     15.99 o 
  -1   5   9       41.90       54.90      7.92 o 
   0   5   9     1285.26     1181.51     35.15 o 
   1   5   9     1165.35     1039.03     33.31 o 
   2   5   9       88.27      110.00     11.30 o 
   3   5   9     3410.88     3495.46     64.37 o 
   4   5   9      958.27      944.23     19.50 o 
   5   5   9     1344.14     1306.10     27.56 o 
   6   5   9     1006.24     1047.27     27.28 o 
   7   5   9     1610.30     1547.23     46.26 o 
   8   5   9      726.46      759.93     22.49 o 
   9   5   9      135.62      148.42     13.27 o 
  10   5   9      420.01      411.77     18.28 o 
  11   5   9        2.74        6.99      2.28 o 
 -11   6   9       17.92       12.24      3.11 o 
 -10   6   9      587.73      525.71     14.56 o 
  -9   6   9       84.23       88.08      7.42 o 
  -8   6   9      422.91      420.05     13.25 o 
  -7   6   9      456.62      493.59     15.28 o 
  -6   6   9      336.80      394.22     13.87 o 
  -5   6   9      362.99      338.02     12.40 o 
  -4   6   9     1721.03     1747.60     23.61 o 
  -3   6   9       68.51       76.19      5.75 o 
  -2   6   9     4025.19     4145.56     59.03 o 
  -1   6   9     2967.97     2966.20     51.14 o 
   0   6   9     1885.98     1932.52     27.87 o 
   1   6   9      519.10      505.10     45.80 o 
   2   6   9     4843.74     4715.84     71.13 o 
   3   6   9     1222.59     1224.83     31.54 o 
   4   6   9      694.25      676.77     26.05 o 
   5   6   9      498.39      508.04     18.40 o 
   6   6   9      494.56      456.40     22.46 o 
   7   6   9      239.98      216.46     11.94 o 
   8   6   9       15.17       13.86      3.61 o 
   9   6   9       31.29       39.27      6.19 o 
  10   6   9      322.02      317.70     12.42 o 
 -10   7   9       39.66       33.12      3.14 o 
  -9   7   9      191.11      158.28      8.05 o 
  -8   7   9       14.97       12.06      3.33 o 
  -7   7   9        0.13        0.53      2.86 o 
  -6   7   9       34.19       54.31      6.94 o 
  -5   7   9      415.65      445.82     14.46 o 
  -4   7   9       62.74       59.19      5.62 o 
  -3   7   9      700.07      725.53     18.52 o 
  -2   7   9     1961.33     1870.20     29.40 o 
  -1   7   9     1252.99     1289.28     24.06 o 
   0   7   9      146.51      165.03     11.08 o 
   1   7   9      540.83      542.52     19.61 o 
   2   7   9      107.01       79.01      7.39 o 
   3   7   9       16.93       15.66      3.93 o 
   4   7   9        6.66       -2.34      2.66 o 
   5   7   9       14.94        9.96      5.04 o 
   6   7   9       99.94      120.73      8.31 o 
   7   7   9       12.95       14.68      3.05 o 
   8   7   9       56.12       46.98      5.67 o 
   9   7   9        2.03        1.37      1.38 o 
  -9   8   9      220.08      201.37      9.48 o 
  -8   8   9      394.25      362.11     16.89 o 
  -7   8   9      183.46      214.88     10.34 o 
  -6   8   9       43.46       39.91      5.48 o 
  -5   8   9        9.73        6.99      3.46 o 
  -4   8   9      646.01      641.62     16.83 o 
  -3   8   9        4.84        7.24      2.77 o 
  -2   8   9      406.90      399.00     13.56 o 
  -1   8   9      187.08      180.24      9.05 o 
   0   8   9      181.13      185.87     11.63 o 
   1   8   9      228.29      200.14     11.85 o 
   2   8   9       57.69       69.92      7.16 o 
   3   8   9     1333.72     1453.94     23.29 o 
   4   8   9      378.34      390.21     15.21 o 
   5   8   9       21.43       21.42      4.44 o 
   6   8   9       51.06       68.77      5.92 o 
   7   8   9       16.58       14.43      4.01 o 
   8   8   9       30.06       34.90      3.70 o 
  -7   9   9       45.38       49.03      5.39 o 
  -6   9   9       38.53       38.52      4.08 o 
  -5   9   9      403.17      436.05     14.11 o 
  -4   9   9      531.98      505.09     16.04 o 
  -3   9   9     1782.52     1781.66     24.48 o 
  -2   9   9      161.95      167.66      7.68 o 
  -1   9   9      108.81      110.98      8.27 o 
   0   9   9       74.93       64.73      6.48 o 
   1   9   9      458.02      439.40     15.37 o 
   2   9   9      415.17      414.42     14.06 o 
   3   9   9     1415.98     1552.38     39.07 o 
   4   9   9      436.88      510.17     21.00 o 
   5   9   9       11.03       14.27      4.03 o 
   6   9   9      242.69      219.10     10.19 o 
  -4  10   9      595.34      550.12     17.51 o 
  -3  10   9       87.35      110.32      8.72 o 
  -2  10   9     1524.31     1451.33     31.57 o 
  -1  10   9      128.68      122.18      8.29 o 
   0  10   9      297.12      300.96      9.87 o 
   1  10   9       12.71       12.36      2.15 o 
   2  10   9      435.78      430.08     16.23 o 
   3  10   9      775.13      828.27     20.44 o 
 -13   0  10      293.87      298.33     14.95 o 
 -12   0  10       87.36       65.64      9.25 o 
 -11   0  10     3356.13     3464.65     71.36 o 
 -10   0  10       21.86       35.70      8.23 o 
  -9   0  10      747.46      761.59     34.16 o 
  -8   0  10       62.51       75.81     10.11 o 
  -7   0  10      423.79      436.32     19.18 o 
  -6   0  10        0.14       13.95      3.82 o 
  -5   0  10       35.43       48.03      6.14 o 
  -4   0  10       20.45       11.75      3.31 o 
  -3   0  10       40.60       32.15      9.18 o 
  -2   0  10    11578.23    10188.70     43.02 o 
  -1   0  10      312.07      325.78      7.83 o 
   0   0  10     1834.98     2271.34     29.24 o 
   3   0  10     1930.98     2013.55     34.99 o 
   4   0  10     3277.88     3460.60     50.86 o 
   5   0  10      208.69      184.64     12.95 o 
   6   0  10      650.65      752.16     27.95 o 
   7   0  10      319.06      353.28     11.70 o 
   8   0  10       33.76       14.97      3.95 o 
   9   0  10      331.08      384.53     15.01 o 
  10   0  10       18.87       29.03      7.12 o 
  11   0  10      836.87      899.59     28.85 o 
  12   0  10       47.17       34.06      4.53 o 
 -13   1  10       30.89       28.48      3.54 o 
 -12   1  10     1114.16     1067.37     24.29 o 
 -11   1  10     2204.21     2256.46     31.41 o 
 -10   1  10      188.69      190.46      9.98 o 
  -9   1  10     1075.25     1117.73     29.19 o 
  -8   1  10      449.69      496.85     18.27 o 
  -7   1  10      304.38      305.97     15.85 o 
  -6   1  10      169.89      141.52      7.62 o 
  -5   1  10       43.10       65.40     15.74 o 
  -4   1  10     2459.37     2458.70     28.86 o 
  -3   1  10      185.16      229.80      7.84 o 
  -2   1  10     8694.62     7978.98     54.26 o 
  -1   1  10    16498.98    14937.94     67.92 o 
   0   1  10      282.34      352.73      6.53 o 
   1   1  10     3272.82     3139.48     20.60 o 
   2   1  10      225.61      124.31      4.17 o 
   3   1  10       60.09       47.00      5.52 o 
   4   1  10      656.02      607.17     21.15 o 
   5   1  10      372.66      403.75     13.47 o 
   6   1  10     3346.48     3396.38     82.78 o 
   7   1  10       21.09       24.88      2.76 o 
   8   1  10       30.17       32.37      4.15 o 
   9   1  10        1.66        7.45      2.49 o 
  10   1  10      108.05      106.27      6.45 o 
  11   1  10      634.91      673.59     12.91 o 
  12   1  10       91.07       88.60      8.67 o 
 -13   2  10      213.78      184.40     17.06 o 
 -12   2  10       85.55       83.22      5.26 o 
 -11   2  10     1638.85     1657.02     26.47 o 
 -10   2  10       11.90       10.58      3.19 o 
  -9   2  10       13.50       17.75      4.45 o 
  -8   2  10     1803.44     1856.68     35.27 o 
  -6   2  10       17.69       26.18      3.28 o 
  -5   2  10      287.05      320.79     10.48 o 
  -4   2  10      292.01      296.00     10.06 o 
  -3   2  10       21.26        6.35      3.16 o 
  -2   2  10      191.67      243.14      8.65 o 
  -1   2  10     1612.81     1675.71     32.61 o 
   0   2  10      149.75      137.87      7.57 o 
   1   2  10       67.28       50.53      3.71 o 
   2   2  10     3002.79     2877.74     28.99 o 
   3   2  10     3151.07     3052.84     32.90 o 
   4   2  10      890.12     1007.21     27.15 o 
   5   2  10        2.97        2.35      2.45 o 
   6   2  10     1027.26     1103.86     24.35 o 
   7   2  10     1554.76     1588.87     19.65 o 
   8   2  10      237.94      253.75     10.65 o 
   9   2  10      120.76      101.36      6.76 o 
  10   2  10      179.12      188.27      8.17 o 
  11   2  10      251.10      249.41      9.33 o 
  12   2  10        3.31        1.35      1.89 o 
 -12   3  10      584.64      516.18     11.03 o 
 -11   3  10      299.21      301.85     10.59 o 
 -10   3  10      431.13      486.61     14.82 o 
  -9   3  10     1468.47     1523.05     31.81 o 
  -8   3  10      627.36      617.78     30.42 o 
  -7   3  10        0.87        8.89      2.88 o 
  -6   3  10      344.13      347.93     12.05 o 
  -5   3  10     1164.86     1142.70     29.91 o 
  -4   3  10       59.24      118.29      9.50 o 
  -3   3  10     4792.80     4850.73     59.17 o 
  -2   3  10     1512.26     1656.08     34.79 o 
  -1   3  10     8495.67     8936.95     82.13 o 
   0   3  10      310.35      362.53     17.10 o 
   1   3  10     7055.68     6763.72    136.39 o 
   2   3  10       16.30       25.97      3.09 o 
   3   3  10       62.38       61.19     35.78 o 
   4   3  10     3608.02     3616.32     53.00 o 
   5   3  10      671.30      681.99     25.07 o 
   6   3  10      753.22      739.36     13.12 o 
   7   3  10      724.61      680.97     17.34 o 
   8   3  10       28.84       31.21      5.24 o 
   9   3  10      558.49      524.03     18.18 o 
  10   3  10      146.55      153.12      8.98 o 
  11   3  10        1.25        1.97      1.78 o 
 -12   4  10      549.83      507.79     15.58 o 
 -11   4  10      113.72      100.47     10.44 o 
 -10   4  10      120.61      119.03      9.26 o 
  -9   4  10      167.35      204.19     11.47 o 
  -8   4  10       57.21       71.16      7.27 o 
  -7   4  10      713.93      656.75     16.20 o 
  -6   4  10      248.40      228.10     12.90 o 
  -5   4  10       11.36        6.04      3.59 o 
  -4   4  10      271.96      246.34     15.07 o 
  -3   4  10     1002.91      971.23     29.27 o 
  -2   4  10       49.66       60.10      7.92 o 
  -1   4  10      202.93      169.36     12.57 o 
   0   4  10      546.81      618.24     24.37 o 
   1   4  10        0.92       -0.30      2.79 o 
   2   4  10      590.37      569.29     24.77 o 
   3   4  10     1202.75     1230.04     22.86 o 
   4   4  10      514.74      516.94     15.96 o 
   5   4  10      516.15      447.65     13.08 o 
   6   4  10      188.62      196.02      8.99 o 
   7   4  10       63.20       61.58      5.47 o 
   8   4  10     1291.74     1390.80     24.19 o 
   9   4  10      115.36       93.91      9.80 o 
  10   4  10      152.07      175.43      8.55 o 
  11   4  10       74.08       56.22      7.27 o 
 -12   5  10      134.44      136.41      8.20 o 
 -11   5  10        1.32        1.49      2.74 o 
 -10   5  10      261.61      245.50     11.07 o 
  -9   5  10      838.75      943.74     24.97 o 
  -8   5  10      175.90      163.70     11.39 o 
  -7   5  10      620.45      640.23     30.91 o 
  -6   5  10        0.42        2.27      2.33 o 
  -5   5  10      404.26      472.97     13.88 o 
  -4   5  10     2021.11     2225.76     48.54 o 
  -3   5  10     1038.63     1044.16     33.22 o 
  -2   5  10     1453.55     1514.42     39.93 o 
  -1   5  10      304.36      290.43     17.74 o 
   0   5  10      732.13      795.64     29.69 o 
   1   5  10       28.87       34.06      7.01 o 
   2   5  10      155.66      128.12     12.68 o 
   3   5  10      245.79      218.49     11.54 o 
   4   5  10     1051.52     1045.35     20.86 o 
   5   5  10        5.49        5.72      3.19 o 
   6   5  10      509.57      547.36     19.80 o 
   7   5  10      202.27      197.68     11.95 o 
   8   5  10       30.96       36.16      5.41 o 
   9   5  10      153.78      163.34     13.30 o 
  10   5  10      224.14      216.55     12.59 o 
 -11   6  10       93.53       88.21      7.12 o 
 -10   6  10       97.71       91.62      6.08 o 
  -9   6  10      444.42      389.06     14.72 o 
  -8   6  10      848.29      868.93     24.26 o 
  -7   6  10      289.91      297.37     11.76 o 
  -6   6  10     2346.30     2232.63     40.09 o 
  -5   6  10      360.84      351.69     26.12 o 
  -4   6  10        7.60       14.73      2.73 o 
  -3   6  10      584.35      596.41     15.64 o 
  -2   6  10      100.72      117.30      7.09 o 
  -1   6  10       57.94       53.58      5.16 o 
   0   6  10      418.32      459.27     13.87 o 
   1   6  10      643.54      623.12     20.36 o 
   2   6  10     4761.00     4710.07     55.16 o 
   3   6  10      581.05      585.06     16.21 o 
   4   6  10      274.07      227.63      9.92 o 
   5   6  10        1.36        1.01      3.00 o 
   6   6  10        2.37        4.23      3.12 o 
   7   6  10      342.58      342.77     14.66 o 
   8   6  10      890.11      964.80     30.79 o 
   9   6  10      188.53      205.74     12.32 o 
  10   6  10       68.27       76.69      5.51 o 
 -10   7  10      118.66      110.69      6.78 o 
  -9   7  10       20.63       18.79      3.08 o 
  -8   7  10      604.74      570.59     16.98 o 
  -7   7  10      345.55      371.27     11.98 o 
  -6   7  10     1565.26     1580.38     33.16 o 
  -5   7  10     1593.96     1750.42     36.04 o 
  -4   7  10      261.91      269.43     11.26 o 
  -3   7  10      231.69      251.88     11.01 o 
  -2   7  10      824.00      769.37     18.86 o 
  -1   7  10      170.72      191.26      9.41 o 
   0   7  10      813.35      823.39     23.93 o 
   1   7  10     6946.39     6969.44     69.63 o 
   2   7  10      236.73      221.92     11.93 o 
   3   7  10     1024.92     1074.96     26.15 o 
   4   7  10       11.29       14.21      3.65 o 
   5   7  10      618.19      631.45     29.03 o 
   6   7  10      293.57      303.21     12.49 o 
   7   7  10     1166.38     1206.91     22.90 o 
   8   7  10       16.23       28.01      4.18 o 
   9   7  10      780.43      788.98     17.24 o 
  -9   8  10        1.07        3.61      2.08 o 
  -8   8  10      367.49      354.05     16.17 o 
  -7   8  10      287.66      290.59     11.48 o 
  -6   8  10     1447.29     1383.36     27.78 o 
  -5   8  10      384.84      364.19     15.42 o 
  -4   8  10      190.24      185.86      8.99 o 
  -3   8  10       66.55       53.61      5.24 o 
  -2   8  10        0.07        2.33      2.43 o 
  -1   8  10       21.42       38.67      4.60 o 
   0   8  10      465.09      484.76     18.22 o 
   1   8  10       39.81       39.39      5.66 o 
   2   8  10     1649.93     1776.31     54.88 o 
   3   8  10      544.91      538.54     14.05 o 
   4   8  10       23.27       24.35      6.23 o 
   5   8  10     1930.78     1950.66     31.29 o 
   6   8  10      196.55      226.77     14.14 o 
   7   8  10      183.56      227.58     11.96 o 
  -7   9  10       43.52       44.67      4.95 o 
  -6   9  10      183.44      146.29      7.15 o 
  -5   9  10      561.13      531.74     15.02 o 
  -4   9  10      196.80      207.35     10.12 o 
  -3   9  10       47.96       45.95      4.23 o 
  -2   9  10       21.29       25.20      3.34 o 
  -1   9  10      264.99      286.34     12.60 o 
   0   9  10        4.68        9.17      3.06 o 
   1   9  10      596.19      619.18     17.72 o 
   2   9  10        0.75        4.34      2.48 o 
   3   9  10      459.26      452.99     20.47 o 
   4   9  10      135.20      150.53     11.14 o 
   5   9  10       23.29       16.20      3.71 o 
   6   9  10        9.29       14.64      2.75 o 
  -4  10  10       37.41       35.81      4.48 o 
  -3  10  10       62.45       64.50      6.51 o 
  -2  10  10       26.43       35.59      5.36 o 
  -1  10  10       22.02       22.32      2.99 o 
   0  10  10      180.80      191.42      7.53 o 
   1  10  10       51.04       57.96      3.86 o 
   2  10  10        6.85       10.82      2.93 o 
   3  10  10       12.62       20.67      3.38 o 
 -13   1  11      503.30      480.69     12.42 o 
 -12   1  11        2.78        5.32      2.70 o 
 -11   1  11      872.71      934.58     20.11 o 
 -10   1  11      619.64      631.60     17.77 o 
  -9   1  11      270.10      282.44     26.01 o 
  -8   1  11       97.21      111.88      9.03 o 
  -7   1  11        2.03        6.63      2.73 o 
  -6   1  11      573.77      572.12     15.81 o 
  -5   1  11      231.85      247.67      7.56 o 
  -4   1  11      756.15      832.12     14.61 o 
  -3   1  11      272.70      263.29      8.78 o 
  -2   1  11     5312.86     5418.26     91.52 o 
  -1   1  11     2056.02     1869.08     15.64 o 
   0   1  11      748.18      803.49     10.41 o 
   1   1  11      749.94      585.87      9.48 o 
   2   1  11      159.38      184.13      5.39 o 
   3   1  11       92.83      108.41      8.43 o 
   4   1  11      111.39      128.83     10.24 o 
   5   1  11      641.96      781.05     19.25 o 
   6   1  11      866.94      950.71     18.68 o 
   7   1  11      116.05      135.66      5.88 o 
   8   1  11        5.44        2.55      2.60 o 
   9   1  11     1455.97     1548.98     25.41 o 
  10   1  11      804.04      834.95     16.93 o 
  11   1  11       22.24       16.69      2.96 o 
  12   1  11       22.50       22.90      3.43 o 
 -13   2  11      135.17      108.28     13.77 o 
 -12   2  11      445.12      445.39     11.40 o 
 -11   2  11      105.01      100.52      6.72 o 
 -10   2  11      112.31      134.05      8.30 o 
  -9   2  11      154.71      154.06     11.00 o 
  -8   2  11      564.99      565.06     19.62 o 
  -6   2  11      788.76      757.40     31.77 o 
  -5   2  11       41.34       56.40      3.95 o 
  -4   2  11      487.36      491.16     22.70 o 
  -3   2  11      558.63      560.90     13.90 o 
  -2   2  11       11.13       24.55      9.17 o 
  -1   2  11     7301.98     7756.19     49.61 o 
   0   2  11     4529.31     4435.71     36.46 o 
   1   2  11      206.83      195.57      5.60 o 
   2   2  11     3117.21     2701.03     29.20 o 
   3   2  11       68.70       88.70      7.82 o 
   4   2  11       91.47       94.73      8.73 o 
   5   2  11       10.83       23.54      5.24 o 
   6   2  11      586.60      609.53     10.80 o 
   7   2  11      316.09      342.12      9.25 o 
   8   2  11      808.07      877.11     19.57 o 
   9   2  11      259.99      292.08     10.92 o 
  10   2  11      204.77      185.90      7.83 o 
  11   2  11      430.13      409.89     12.05 o 
  12   2  11        1.45       -0.74      1.47 o 
 -12   3  11        3.87        2.21      2.96 o 
 -11   3  11      336.50      372.97     11.47 o 
 -10   3  11      269.68      287.99     11.38 o 
  -9   3  11      617.72      658.32     32.02 o 
  -8   3  11     1758.90     1795.77     51.38 o 
  -7   3  11     1809.85     1892.65     31.44 o 
  -6   3  11      478.34      563.78     15.66 o 
  -5   3  11     3554.46     3573.12     53.34 o 
  -4   3  11       85.50      123.82     10.03 o 
  -3   3  11      979.86      946.79     27.01 o 
  -2   3  11      712.24      880.73     26.51 o 
  -1   3  11     2178.06     2348.57     44.06 o 
   0   3  11      555.30      587.37     22.59 o 
   1   3  11      193.33      167.65     12.73 o 
   2   3  11       81.86      112.45      6.26 o 
   3   3  11      916.22      828.96     18.56 o 
   4   3  11      889.61      939.40     27.44 o 
   5   3  11     1141.19     1107.04     19.92 o 
   6   3  11       47.43       47.38      3.61 o 
   7   3  11     1062.28     1126.13     22.32 o 
   8   3  11      135.19      121.40      9.29 o 
   9   3  11       40.55       59.97      6.37 o 
  10   3  11      327.39      332.47     12.52 o 
  11   3  11      266.18      271.33      8.83 o 
 -12   4  11      704.66      617.88     41.19 o 
 -11   4  11      413.43      410.13     23.83 o 
 -10   4  11       16.38       18.23      4.50 o 
  -9   4  11      447.52      499.62     19.43 o 
  -8   4  11     2802.05     2782.06    106.32 o 
  -7   4  11     1134.85     1050.90     24.40 o 
  -6   4  11       19.77       40.95      5.69 o 
  -5   4  11      576.03      544.08     22.91 o 
  -4   4  11      529.10      510.52     22.09 o 
  -3   4  11     5422.19     5967.49     74.02 o 
  -2   4  11      916.55      882.14     28.91 o 
  -1   4  11     7075.96     7264.41     83.74 o 
   0   4  11     2309.98     2393.91     49.07 o 
   1   4  11     1264.76     1264.88     36.82 o 
   2   4  11     1125.12     1004.31     34.02 o 
   3   4  11       19.34       13.12      4.70 o 
   4   4  11     4904.71     4725.08     48.72 o 
   5   4  11      192.32      188.28      7.31 o 
   6   4  11      955.92      989.56     20.54 o 
   7   4  11      642.72      613.20     16.38 o 
   8   4  11       14.34       12.95      3.58 o 
   9   4  11        1.13        1.44      2.37 o 
  10   4  11       31.84       30.97      3.59 o 
  11   4  11      116.82      117.11      7.30 o 
 -12   5  11     1221.32     1087.79     21.30 o 
 -11   5  11      166.88      158.67     11.74 o 
 -10   5  11      307.71      326.28     19.80 o 
  -9   5  11       61.29       61.20      6.74 o 
  -8   5  11     3161.26     3011.16     63.97 o 
  -7   5  11      211.45      291.58     20.79 o 
  -6   5  11     2222.80     2210.85     37.84 o 
  -5   5  11      589.60      608.18     18.71 o 
  -4   5  11      778.54      755.93     20.78 o 
  -3   5  11     2598.06     2639.92     53.71 o 
  -2   5  11      272.58      286.52     17.90 o 
  -1   5  11        4.37        0.33      3.33 o 
   0   5  11     1402.37     1402.89     40.30 o 
   1   5  11      852.54      880.62     32.64 o 
   2   5  11        0.08        3.48      4.11 o 
   3   5  11      561.65      508.10     14.13 o 
   4   5  11     1896.04     1878.38     31.80 o 
   5   5  11     3022.60     3051.06     68.63 o 
   6   5  11       53.48       82.95      9.27 o 
   7   5  11     1146.32     1206.98     28.70 o 
   8   5  11       72.79       74.61      9.98 o 
   9   5  11       84.57       83.87      9.34 o 
  10   5  11       64.68       47.09      5.71 o 
 -11   6  11      352.58      306.95     12.31 o 
 -10   6  11      291.74      280.49     11.67 o 
  -9   6  11      254.00      206.85     10.67 o 
  -8   6  11      300.10      279.42     13.73 o 
  -7   6  11      529.42      550.66     15.71 o 
  -6   6  11     1841.92     1648.97     34.13 o 
  -5   6  11     1024.58     1041.25     27.41 o 
  -4   6  11      665.60      723.29     22.83 o 
  -3   6  11     2576.39     2752.22     38.61 o 
  -2   6  11       74.93       95.34      6.42 o 
  -1   6  11      425.86      459.31     13.93 o 
   0   6  11     1249.13     1286.19     24.59 o 
   1   6  11       50.28       51.45      6.30 o 
   2   6  11      438.36      441.13     14.79 o 
   3   6  11     2334.30     2287.37     39.12 o 
   4   6  11     1863.26     1816.44     34.09 o 
   5   6  11     1725.22     1794.17     27.38 o 
   6   6  11      595.95      563.14     18.97 o 
   7   6  11      539.58      553.16     18.03 o 
   8   6  11      192.33      191.58     13.38 o 
   9   6  11      406.29      356.81     15.07 o 
  -9   7  11       49.51       43.97      5.66 o 
  -8   7  11        2.02        3.56      2.40 o 
  -7   7  11        1.24        3.07      2.31 o 
  -6   7  11       19.37       19.16      4.31 o 
  -5   7  11       75.97       93.19      8.73 o 
  -4   7  11      391.30      382.98     13.20 o 
  -3   7  11      596.47      564.55     16.14 o 
  -2   7  11      426.03      440.01     14.27 o 
  -1   7  11       13.68       19.74      3.62 o 
   0   7  11       35.74       39.04      5.71 o 
   1   7  11      696.09      678.30     21.92 o 
   2   7  11      797.99      781.37     22.09 o 
   3   7  11        4.86        2.52      2.71 o 
   4   7  11        6.47        6.95      3.15 o 
   5   7  11       20.65       13.49      5.23 o 
   6   7  11       61.50       66.51      5.88 o 
   7   7  11      224.83      230.60     12.50 o 
   8   7  11       67.67       55.94      5.20 o 
  -8   8  11       55.93       43.91      5.90 o 
  -7   8  11      279.79      277.57     10.76 o 
  -6   8  11       20.93        9.35      3.05 o 
  -5   8  11       58.99       67.10      6.96 o 
  -4   8  11      140.76      135.18      7.55 o 
  -3   8  11      330.70      309.73     11.49 o 
  -2   8  11        8.51       11.77      3.09 o 
  -1   8  11     1575.30     1623.24     25.92 o 
   0   8  11        0.85        2.04      2.86 o 
   1   8  11      441.67      435.02     23.27 o 
   2   8  11       34.22       25.53      4.68 o 
   3   8  11        2.62        7.68      3.12 o 
   4   8  11       48.56       61.10      9.02 o 
   5   8  11      524.87      530.17     22.86 o 
   6   8  11      466.04      500.60     19.71 o 
   7   8  11      112.46      112.16      7.86 o 
  -7   9  11      963.39      957.37     20.24 o 
  -6   9  11      141.78      142.57      6.69 o 
  -5   9  11        6.02        7.91      2.49 o 
  -4   9  11       52.58       56.10      5.39 o 
  -3   9  11      100.72       98.94      5.55 o 
  -2   9  11     1480.07     1426.99     20.70 o 
  -1   9  11      541.30      536.85     16.58 o 
   0   9  11      537.60      582.50     17.16 o 
   1   9  11      117.57      115.85      7.65 o 
   2   9  11      135.81      171.63      8.64 o 
   3   9  11        1.97        5.02      3.45 o 
   4   9  11       16.70       21.02      4.53 o 
   5   9  11       71.17       96.38      7.41 o 
  -4  10  11      493.44      509.96     14.73 o 
  -3  10  11      593.04      563.88     17.24 o 
  -2  10  11      215.00      223.31     11.45 o 
  -1  10  11      405.98      402.00     10.32 o 
   0  10  11        3.40        5.81      1.77 o 
   1  10  11      728.56      777.21     19.78 o 
   2  10  11       17.46       13.10      2.79 o 
 -13   0  12      964.53     1009.49     25.46 o 
 -12   0  12      210.15      234.46     16.03 o 
 -11   0  12     1514.97     1689.91     48.83 o 
 -10   0  12      154.02      169.46     16.88 o 
  -9   0  12     1405.23     1510.28     48.15 o 
  -8   0  12     1212.32     1179.45     40.41 o 
  -7   0  12      144.59      151.58     12.30 o 
  -6   0  12       15.05       30.71      5.54 o 
  -5   0  12      323.66      375.24     17.83 o 
  -4   0  12       90.91       90.50      8.54 o 
  -3   0  12     3666.61     3852.74     52.12 o 
  -2   0  12      670.13      494.48     11.43 o 
  -1   0  12     3971.65     3303.77     77.97 o 
   0   0  12     7618.37     7512.57     95.15 o 
   1   0  12     4868.01     5168.43     49.70 o 
   2   0  12      405.49      492.37     14.26 o 
   3   0  12      781.10      791.21     23.52 o 
   4   0  12     1902.08     2144.92     42.81 o 
   5   0  12      837.22      911.66     30.05 o 
   6   0  12     1247.83     1306.48     22.00 o 
   7   0  12      331.51      332.33     11.61 o 
   8   0  12     4762.19     5207.39    143.20 o 
   9   0  12     1126.88     1117.84     24.68 o 
  10   0  12      191.69      201.87     14.93 o 
  11   0  12      794.41      898.46     25.55 o 
 -13   1  12       31.42       33.30      3.35 o 
 -12   1  12      111.33      129.21      8.35 o 
 -11   1  12        7.33       12.69      3.01 o 
 -10   1  12     1104.27     1137.22     31.78 o 
  -9   1  12     1150.45     1169.81     29.91 o 
  -8   1  12       41.03       52.38      6.42 o 
  -7   1  12       34.30       35.78      4.42 o 
  -6   1  12      510.77      497.19     16.79 o 
  -5   1  12      188.39      302.29     11.58 o 
  -4   1  12      533.38      665.04     12.34 o 
  -3   1  12     2359.45     2437.71     36.15 o 
  -2   1  12      175.06      226.15      8.32 o 
  -1   1  12      601.92      420.67     11.16 o 
   0   1  12     5524.89     5365.39     49.46 o 
   1   1  12      431.64      366.02     15.48 o 
   2   1  12      595.09      531.30     13.22 o 
   3   1  12      121.18      111.29      8.79 o 
   4   1  12      435.42      463.76     19.66 o 
   5   1  12     2261.97     2204.67     33.08 o 
   6   1  12      301.19      306.15      8.44 o 
   7   1  12      698.04      761.41     26.50 o 
   8   1  12      183.20      219.39      9.90 o 
   9   1  12      334.99      316.41     11.29 o 
  10   1  12       50.58       48.74      4.20 o 
  11   1  12        6.25        6.21      1.90 o 
  12   1  12      214.74      194.79      8.08 o 
 -13   2  12      271.06      256.03     11.43 o 
 -12   2  12       15.42       14.45      2.33 o 
 -11   2  12      197.43      201.68     11.70 o 
 -10   2  12     2778.86     2816.44     36.70 o 
  -9   2  12       21.23       32.27      5.45 o 
  -8   2  12      168.34      178.39     11.28 o 
  -7   2  12      130.57      123.36     23.95 o 
  -6   2  12      191.62      186.79     13.28 o 
  -5   2  12     1899.86     1804.57     31.56 o 
  -4   2  12     1095.92     1262.39     50.56 o 
  -3   2  12     1130.54     1186.18     22.07 o 
  -2   2  12     4150.43     4346.13     64.70 o 
  -1   2  12     8385.31     8806.13     55.48 o 
   0   2  12       25.15       55.16      4.42 o 
   1   2  12     1539.77     1634.03     18.66 o 
   2   2  12      654.45      626.24     14.60 o 
   3   2  12       72.95       89.23      7.90 o 
   4   2  12     5111.06     5009.83     63.30 o 
   5   2  12      857.18      768.16     19.72 o 
   6   2  12      191.83      197.82      8.06 o 
   7   2  12       58.36       31.65      3.99 o 
   8   2  12      925.00      943.75     20.06 o 
   9   2  12      369.03      428.99     13.00 o 
  10   2  12       24.90       36.94      3.60 o 
  11   2  12        0.98        1.60      1.33 o 
 -12   3  12      113.47       95.36      6.17 o 
 -11   3  12      111.27       80.37      7.17 o 
 -10   3  12      104.67      109.24      7.04 o 
  -9   3  12      523.14      519.56     28.31 o 
  -8   3  12     3255.32     3198.33     68.37 o 
  -7   3  12      472.01      497.34     24.78 o 
  -6   3  12     1108.66     1096.79     22.28 o 
  -5   3  12       11.65       19.75      4.89 o 
  -4   3  12     5370.87     5502.12     67.36 o 
  -3   3  12       36.60       59.82      7.41 o 
  -2   3  12      609.47      634.74     23.35 o 
  -1   3  12       12.76       13.44      4.60 o 
   0   3  12      179.80      148.71     12.19 o 
   1   3  12      445.22      490.38     22.31 o 
   2   3  12       73.27       81.71      9.87 o 
   3   3  12      713.94      674.15     17.01 o 
   4   3  12      882.48      901.07     27.19 o 
   5   3  12      196.31      207.47      7.71 o 
   6   3  12      115.58      123.10      5.60 o 
   7   3  12     3962.97     4047.41     69.39 o 
   8   3  12      700.44      724.76     21.68 o 
   9   3  12        9.26        5.86      2.97 o 
  10   3  12       19.95        8.69      2.49 o 
  11   3  12      920.95      891.41     14.42 o 
 -12   4  12      393.54      383.96     15.45 o 
 -11   4  12       60.27       53.91      5.18 o 
 -10   4  12      452.54      440.90     16.76 o 
  -9   4  12      340.43      368.62     22.36 o 
  -8   4  12      227.56      314.21     14.62 o 
  -7   4  12     3375.54     3233.10     46.50 o 
  -6   4  12      967.19     1020.69     18.82 o 
  -5   4  12       68.68       74.81      8.98 o 
  -4   4  12     1502.84     1542.98     38.85 o 
  -3   4  12     1032.56     1059.25     32.44 o 
  -2   4  12      245.33      306.62     17.71 o 
  -1   4  12      531.29      597.01     25.02 o 
   0   4  12      433.48      370.23     19.96 o 
   1   4  12      148.97      143.00     13.06 o 
   2   4  12      456.82      387.91     21.91 o 
   3   4  12      266.93      248.84     18.18 o 
   4   4  12      151.23      115.81      8.61 o 
   5   4  12     2088.58     2148.83     32.41 o 
   6   4  12      109.37      114.54      7.28 o 
   7   4  12      142.54      150.17      9.85 o 
   8   4  12      260.29      256.80     13.51 o 
   9   4  12      304.40      338.10     12.65 o 
  10   4  12       22.82       25.86      3.11 o 
 -11   5  12      205.49      216.32     13.23 o 
 -10   5  12      137.77      124.67     12.36 o 
  -9   5  12      760.27      775.66     21.92 o 
  -8   5  12       17.40       18.64      5.59 o 
  -7   5  12      657.98      702.03     31.92 o 
  -6   5  12     1913.14     2073.27     58.72 o 
  -5   5  12      357.29      339.97     14.10 o 
  -4   5  12       28.51       32.75      8.84 o 
  -3   5  12     1181.23     1200.37     32.54 o 
  -2   5  12      124.62      123.26     12.14 o 
  -1   5  12     1127.56     1193.74     37.55 o 
   0   5  12        0.69        3.04      3.21 o 
   1   5  12     3036.67     2907.35     60.59 o 
   2   5  12        3.24        6.27      2.85 o 
   3   5  12       23.23       22.71      3.29 o 
   4   5  12      222.86      226.19     12.15 o 
   5   5  12      457.46      458.61     17.73 o 
   6   5  12      645.29      699.60     17.65 o 
   7   5  12       78.81       74.92     10.38 o 
   8   5  12       28.89       29.27      6.57 o 
   9   5  12       63.60       81.79      8.68 o 
  10   5  12      126.45      108.70      7.66 o 
 -11   6  12      142.60      127.58      7.50 o 
 -10   6  12      716.61      659.83     14.32 o 
  -9   6  12       88.55      118.08      7.93 o 
  -8   6  12     1068.60      944.92     24.44 o 
  -7   6  12      126.16      124.88      7.88 o 
  -6   6  12        2.40        9.60      3.81 o 
  -5   6  12     2927.35     2824.47     44.95 o 
  -4   6  12      915.04      879.46     34.74 o 
  -3   6  12     6092.04     6274.18    116.89 o 
  -2   6  12        2.71        8.21      2.54 o 
  -1   6  12      519.70      457.09     13.92 o 
   0   6  12      992.74      998.63     20.89 o 
   1   6  12      220.25      240.07     13.15 o 
   2   6  12      491.24      547.29     19.00 o 
   3   6  12     1113.06     1078.62     27.20 o 
   4   6  12      413.93      385.17     12.85 o 
   5   6  12     1236.64     1289.50     23.14 o 
   6   6  12        5.79        6.46      3.42 o 
   7   6  12       62.39       65.59      8.52 o 
   8   6  12      149.83      170.35     11.93 o 
   9   6  12       23.12       30.11      4.38 o 
  -9   7  12       36.04       37.91      3.69 o 
  -8   7  12      507.93      531.60     15.33 o 
  -7   7  12       14.53       12.74      2.43 o 
  -6   7  12       72.00       70.73     10.82 o 
  -5   7  12     1470.61     1596.65     33.52 o 
  -4   7  12      226.40      215.10      9.78 o 
  -3   7  12        4.56        1.84      2.29 o 
  -2   7  12     1904.65     1948.06     29.58 o 
  -1   7  12      850.58      841.93     23.88 o 
   0   7  12       64.18       72.85      7.63 o 
   1   7  12       79.16       77.31      7.95 o 
   2   7  12     2161.79     2174.54     30.27 o 
   3   7  12       34.27       39.79      5.30 o 
   4   7  12     2827.15     2941.73     41.52 o 
   5   7  12      236.15      237.50     17.13 o 
   6   7  12      262.87      238.61     13.06 o 
   7   7  12       93.71       54.87      5.85 o 
   8   7  12      168.48      133.79     17.49 o 
  -8   8  12       88.30       90.16      7.56 o 
  -7   8  12      105.68      109.19      6.48 o 
  -6   8  12       39.65       40.85      4.91 o 
  -5   8  12      912.97      984.29     23.81 o 
  -4   8  12      115.14      110.42      6.58 o 
  -3   8  12      607.48      632.28     15.79 o 
  -2   8  12     1431.77     1497.71     24.61 o 
  -1   8  12      399.48      439.70     13.31 o 
   0   8  12      360.89      340.27     14.76 o 
   1   8  12      298.31      291.65     13.60 o 
   2   8  12      151.68      170.90     10.21 o 
   3   8  12     2511.86     2629.65     36.91 o 
   4   8  12       28.52       37.18      4.32 o 
   5   8  12      967.83      966.19     29.27 o 
   6   8  12        5.07        7.78      3.35 o 
   7   8  12      100.60       94.30      6.58 o 
  -6   9  12      247.17      252.29     12.04 o 
  -5   9  12      761.06      743.55     16.25 o 
  -4   9  12       58.37       65.11      5.46 o 
  -3   9  12      122.27      129.09      7.70 o 
  -2   9  12      294.17      300.18      9.17 o 
  -1   9  12      121.72      102.36      7.18 o 
   0   9  12       49.62       42.71      4.84 o 
   1   9  12      444.40      510.75     17.74 o 
   2   9  12      277.12      249.38     21.12 o 
   3   9  12       24.48       29.40      5.17 o 
   4   9  12      134.42      128.03      9.14 o 
   5   9  12      271.33      265.29     11.00 o 
  -3  10  12       14.89       16.62      3.10 o 
  -2  10  12       77.36       75.82      6.34 o 
  -1  10  12        3.52        2.82      1.98 o 
   0  10  12        6.35       10.29      4.28 o 
   1  10  12       21.50       19.12      3.24 o 
 -13   1  13        1.87        1.66      3.13 o 
 -12   1  13      561.95      580.47     16.67 o 
 -11   1  13      385.40      391.96     12.66 o 
 -10   1  13      847.25      938.46     26.76 o 
  -9   1  13      491.78      489.68     19.42 o 
  -8   1  13     2318.74     2391.44     40.98 o 
  -7   1  13      128.00      140.28      6.38 o 
  -6   1  13       13.83       15.15      3.00 o 
  -5   1  13       51.48       47.80      6.30 o 
  -4   1  13     2717.34     2698.52     34.41 o 
  -3   1  13       13.11        8.00      1.72 o 
  -2   1  13     2426.25     2032.87     97.11 o 
  -1   1  13      446.14      487.47     12.89 o 
   0   1  13      365.77      336.58     15.44 o 
   1   1  13      304.49      285.23      7.31 o 
   2   1  13      501.87      404.29     15.50 o 
   3   1  13      431.27      413.73     17.35 o 
   4   1  13     2261.19     2161.19     35.36 o 
   5   1  13      123.60      146.43      8.83 o 
   6   1  13     1371.37     1416.33     18.31 o 
   7   1  13     1199.60     1168.81     22.38 o 
   8   1  13       10.53        6.60      2.75 o 
   9   1  13       16.51       13.03      2.76 o 
  10   1  13       28.94       35.98      3.55 o 
  11   1  13      314.52      322.99      9.67 o 
 -13   2  13      310.90      291.60     11.44 o 
 -12   2  13       20.84       18.84      2.61 o 
 -11   2  13     2111.41     2162.24     36.35 o 
 -10   2  13       20.69       32.22      5.31 o 
  -9   2  13      433.44      448.17     18.12 o 
  -8   2  13      371.32      361.21     15.83 o 
  -7   2  13       86.44       97.14      6.18 o 
  -6   2  13      287.51      311.12     17.63 o 
  -5   2  13      491.76      531.54     13.08 o 
  -4   2  13       80.96      123.28     14.41 o 
  -3   2  13       20.63       32.84      3.91 o 
  -2   2  13      148.87      157.22      7.99 o 
  -1   2  13      850.64      803.12     17.44 o 
   0   2  13      393.37      418.25     12.32 o 
   1   2  13     1142.87     1069.59     18.93 o 
   2   2  13      332.23      399.93     12.59 o 
   3   2  13     2926.11     2871.54     44.47 o 
   4   2  13      542.10      580.16     21.99 o 
   5   2  13      269.06      224.77      7.92 o 
   6   2  13       69.42       86.02      5.67 o 
   7   2  13      122.39      123.58      7.50 o 
   8   2  13       43.12       49.54      4.88 o 
   9   2  13      132.51      133.32      7.05 o 
  10   2  13      127.59      115.91      5.61 o 
  11   2  13      134.18      127.00     10.83 o 
 -12   3  13       95.13       82.82      5.48 o 
 -11   3  13      646.42      652.91     19.01 o 
 -10   3  13     1616.89     1653.02     34.23 o 
  -9   3  13      186.01      190.09     17.20 o 
  -8   3  13     1598.60     1731.19     50.49 o 
  -7   3  13      388.35      370.58     15.31 o 
  -6   3  13      188.31      219.66      8.69 o 
  -5   3  13     2688.36     2998.72     51.10 o 
  -4   3  13     4004.50     4495.68     62.64 o 
  -3   3  13      689.17      816.87     27.05 o 
  -2   3  13     4123.83     4208.85     62.02 o 
  -1   3  13     3723.24     4187.91     63.41 o 
   0   3  13      488.79      521.72     23.21 o 
   1   3  13       25.32       17.77      5.21 o 
   2   3  13      107.35      122.75     12.35 o 
   3   3  13      105.79       87.44     10.96 o 
   4   3  13     2364.92     2499.14     83.73 o 
   5   3  13     1032.85     1014.00     19.30 o 
   6   3  13      862.74      893.52     24.06 o 
   7   3  13      256.38      319.10     14.67 o 
   8   3  13      329.85      326.37     15.97 o 
   9   3  13      155.56      144.29     10.55 o 
  10   3  13       14.32       15.00      2.78 o 
  11   3  13      297.12      266.54     10.10 o 
 -12   4  13      206.29      176.39     10.02 o 
 -11   4  13      225.44      216.65      9.66 o 
 -10   4  13       45.37       47.42      5.86 o 
  -9   4  13       80.08       90.10     11.28 o 
  -8   4  13      593.86      644.55     20.61 o 
  -7   4  13        0.22        0.96      2.89 o 
  -6   4  13     1633.38     1590.75     38.32 o 
  -5   4  13        0.34        0.02      3.21 o 
  -4   4  13      329.09      390.67     20.08 o 
  -3   4  13     1822.28     2010.13     45.48 o 
  -2   4  13      147.03      133.92     12.17 o 
  -1   4  13     1022.10      986.88     33.01 o 
   0   4  13      655.05      717.41     28.75 o 
   1   4  13      445.71      420.96     22.94 o 
   2   4  13     2357.66     2429.15     56.39 o 
   3   4  13        1.26       13.32      3.82 o 
   4   4  13      203.53      193.42     11.13 o 
   5   4  13      752.98      742.62     17.46 o 
   6   4  13       41.05       51.48      5.94 o 
   7   4  13      784.08      829.87     22.45 o 
   8   4  13       40.11       35.96      4.85 o 
   9   4  13      301.90      325.34     16.49 o 
  10   4  13       18.79       17.88      3.86 o 
 -11   5  13     1439.45     1338.63     31.09 o 
 -10   5  13      482.25      497.45     23.21 o 
  -9   5  13        1.10        5.35      2.95 o 
  -8   5  13       64.66       91.88     11.70 o 
  -7   5  13     2179.52     2288.50     57.07 o 
  -6   5  13       18.13       37.54      8.91 o 
  -5   5  13     1734.65     1695.78     51.90 o 
  -4   5  13      406.85      399.46     15.52 o 
  -3   5  13     2668.39     2774.00     40.85 o 
  -2   5  13      264.81      300.45     13.71 o 
  -1   5  13     5067.73     5177.86     57.10 o 
   0   5  13        9.28       11.96      3.70 o 
   1   5  13     1938.56     1839.29     35.69 o 
   2   5  13     1078.25     1106.74     32.59 o 
   3   5  13      227.86      215.53      9.64 o 
   4   5  13     1155.80     1076.45     32.51 o 
   5   5  13      278.91      246.73     13.17 o 
   6   5  13     1020.94     1069.11     26.25 o 
   7   5  13       12.51       17.92      5.63 o 
   8   5  13      776.69      787.51     28.58 o 
   9   5  13      166.38      175.49     11.70 o 
  10   5  13       12.01       14.55      2.83 o 
 -10   6  13      316.21      256.15      9.41 o 
  -9   6  13      499.25      495.62     15.28 o 
  -8   6  13      232.75      250.01     12.43 o 
  -7   6  13      265.58      274.83     19.73 o 
  -6   6  13      492.21      410.38     16.73 o 
  -5   6  13      115.67      120.32      9.57 o 
  -4   6  13      143.75      134.35     13.94 o 
  -3   6  13     4018.92     3708.83     71.79 o 
  -2   6  13       60.22       62.98     10.17 o 
  -1   6  13      118.18      137.44      7.80 o 
   0   6  13      577.89      583.67     16.07 o 
   1   6  13      603.13      663.30     31.69 o 
   2   6  13      119.71      132.83      9.70 o 
   3   6  13      138.96      154.05     10.63 o 
   4   6  13      130.75      144.00      8.03 o 
   5   6  13      200.65      194.06      9.03 o 
   6   6  13     1010.34      989.30     32.41 o 
   7   6  13      407.55      399.02     19.40 o 
   8   6  13       89.94      111.57      9.15 o 
   9   6  13      299.20      275.74     10.85 o 
  -9   7  13       25.09       23.70      2.83 o 
  -8   7  13        1.59        0.80      1.76 o 
  -7   7  13       24.61       23.70      3.08 o 
  -6   7  13       84.54       71.84      9.61 o 
  -5   7  13     1022.07     1086.17     27.11 o 
  -4   7  13      418.90      364.96     16.34 o 
  -3   7  13      473.93      494.46     14.68 o 
  -2   7  13      705.69      691.65     17.50 o 
  -1   7  13     1302.08     1300.14     29.30 o 
   0   7  13      541.87      548.81     19.33 o 
   1   7  13      125.62      138.43      9.97 o 
   2   7  13      132.45      135.60      9.93 o 
   3   7  13       71.57       71.17     10.22 o 
   4   7  13       86.16       92.72     10.63 o 
   5   7  13        1.04       -2.61      2.73 o 
   6   7  13       33.18       29.97      4.56 o 
   7   7  13       16.90       15.24      2.96 o 
   8   7  13        3.30        2.27      1.36 o 
  -8   8  13      123.65      112.45      7.91 o 
  -7   8  13        3.04        0.53      2.61 o 
  -6   8  13      201.72      192.58     14.07 o 
  -5   8  13        5.88        3.87      2.73 o 
  -4   8  13      262.74      262.72     12.65 o 
  -3   8  13      302.09      293.73     10.53 o 
  -2   8  13      115.54      120.25      7.00 o 
  -1   8  13      185.33      172.28      8.27 o 
   0   8  13      597.84      637.21     19.86 o 
   1   8  13       86.89       94.65      7.81 o 
   2   8  13      329.30      337.61     13.70 o 
   3   8  13        3.47        7.83      2.80 o 
   4   8  13        1.23        2.99      2.59 o 
   5   8  13        3.36        5.50      3.43 o 
   6   8  13        4.58        4.27      2.90 o 
  -6   9  13      196.60      175.52      9.44 o 
  -5   9  13     1184.75     1156.75     19.12 o 
  -4   9  13     1669.59     1751.67     25.50 o 
  -3   9  13        6.55        9.76      2.49 o 
  -2   9  13        1.32        1.23      2.01 o 
  -1   9  13      408.91      396.35     12.91 o 
   0   9  13      684.46      673.72     16.80 o 
   1   9  13      929.45      994.71     30.10 o 
   2   9  13      471.29      495.28     20.64 o 
   3   9  13       77.34       87.49      8.99 o 
   4   9  13      112.45      105.76      7.59 o 
  -2  10  13        2.31        3.33      1.74 o 
  -1  10  13      289.49      299.24     11.23 o 
 -13   0  14      688.00      636.58     18.13 o 
 -12   0  14     2484.19     2655.93     49.84 o 
 -11   0  14      253.14      262.85     18.94 o 
 -10   0  14      382.88      453.65     26.36 o 
  -9   0  14      354.39      341.97     22.97 o 
  -8   0  14        2.97       -4.25      4.25 o 
  -7   0  14       20.84       18.29      3.47 o 
  -6   0  14      270.79      279.72     17.61 o 
  -5   0  14     2679.61     2555.97     50.07 o 
  -4   0  14     1455.31     1305.17     34.41 o 
  -3   0  14      437.99      466.76     19.85 o 
  -2   0  14      722.99      708.33     23.60 o 
  -1   0  14      114.25      103.53     24.47 o 
   0   0  14    12270.67    11363.18     86.10 o 
   1   0  14      430.16      341.56     14.33 o 
   3   0  14      873.85      919.83     27.38 o 
   4   0  14      117.83      159.57     12.57 o 
   5   0  14     1038.04     1110.12     21.06 o 
   6   0  14        0.25        3.52      2.18 o 
   7   0  14     1470.42     1508.13     31.06 o 
   8   0  14      502.94      455.04     22.28 o 
   9   0  14     1191.42     1370.49     53.30 o 
  10   0  14       16.04       19.67      4.78 o 
  11   0  14     1254.31     1240.21     25.27 o 
 -13   1  14      891.80      843.13     24.05 o 
 -12   1  14      231.52      242.91     10.46 o 
 -11   1  14     1315.31     1442.29     31.38 o 
 -10   1  14      470.27      517.05     19.73 o 
  -9   1  14     1194.56     1183.40     29.95 o 
  -8   1  14      141.74      149.67     10.52 o 
  -7   1  14      213.28      211.96      8.03 o 
  -6   1  14      327.84      305.30     12.87 o 
  -5   1  14       21.25       24.55      6.17 o 
  -4   1  14      160.36      160.00      8.84 o 
  -3   1  14     2610.91     2707.08     50.88 o 
  -2   1  14      310.20      337.86     28.24 o 
  -1   1  14      377.94      368.57     42.46 o 
   0   1  14       40.92       31.71      3.51 o 
   1   1  14      695.45      735.94     12.20 o 
   2   1  14      484.31      458.31     17.16 o 
   3   1  14      853.75      947.08     27.00 o 
   4   1  14      113.24      111.80      7.38 o 
   5   1  14      237.68      272.63      9.11 o 
   6   1  14      502.82      488.62     10.93 o 
   7   1  14       75.66       76.09      6.04 o 
   8   1  14     1404.28     1431.51     24.32 o 
   9   1  14       84.13       81.14      5.61 o 
  10   1  14      297.28      295.25      8.62 o 
  11   1  14        2.31        0.77      2.12 o 
 -13   2  14       40.71       34.96      3.93 o 
 -12   2  14      342.64      310.71      8.47 o 
 -11   2  14     1263.33     1282.91     21.45 o 
 -10   2  14     1028.72     1146.69     27.73 o 
  -9   2  14      163.46      170.79     11.30 o 
  -8   2  14      934.00      950.70     25.49 o 
  -7   2  14      196.61      177.01      8.30 o 
  -6   2  14       44.66       65.77      8.64 o 
  -5   2  14      783.27      749.90     19.99 o 
  -4   2  14        1.00        0.62      1.65 o 
  -3   2  14     2256.89     2250.13     59.19 o 
  -2   2  14     6910.03     6781.21     53.47 o 
  -1   2  14    10879.60    10442.25    179.34 o 
   0   2  14     3579.82     3686.38     50.83 o 
   1   2  14      960.60     1085.24     19.94 o 
   2   2  14      170.36      125.75     12.21 o 
   3   2  14      494.22      492.93     18.91 o 
   4   2  14     3902.70     3727.63     57.16 o 
   5   2  14     3462.60     3461.20     54.15 o 
   6   2  14       28.16       30.83      3.99 o 
   7   2  14     1976.93     2048.58     32.64 o 
   8   2  14       52.22       57.97      5.16 o 
   9   2  14      121.90      139.99      6.95 o 
  10   2  14      237.57      265.40      7.73 o 
  11   2  14        2.48        1.35      1.73 o 
 -12   3  14        5.59        5.13      3.70 o 
 -11   3  14      517.41      500.56     26.53 o 
 -10   3  14      645.77      662.94     28.51 o 
  -9   3  14      549.69      556.60     28.63 o 
  -8   3  14      320.52      275.53     20.39 o 
  -7   3  14      235.29      266.93     13.11 o 
  -6   3  14        8.62        7.85      6.65 o 
  -5   3  14      805.03      765.85     19.48 o 
  -4   3  14       71.06       93.57      9.70 o 
  -3   3  14     1573.54     1755.68     40.69 o 
  -2   3  14       52.12       58.75      8.03 o 
  -1   3  14     1270.46     1219.69     35.39 o 
   0   3  14      130.78      131.50     12.37 o 
   1   3  14     1756.28     1683.44     44.61 o 
   2   3  14      189.47      223.56     17.25 o 
   3   3  14     1263.20     1342.48     42.56 o 
   4   3  14      910.16      998.61     23.61 o 
   5   3  14      492.54      539.67     19.27 o 
   6   3  14      988.49      942.12     24.76 o 
   7   3  14     2129.30     2156.01     37.27 o 
   8   3  14        9.64        8.27      3.24 o 
   9   3  14        2.83        2.82      5.21 o 
  10   3  14      470.13      454.58     12.08 o 
 -12   4  14       22.94       18.21      3.47 o 
 -11   4  14      199.08      207.97      9.14 o 
 -10   4  14      304.89      338.36     14.07 o 
  -9   4  14      528.74      564.25     26.81 o 
  -8   4  14       33.84       45.80     11.52 o 
  -7   4  14      122.99      138.37      9.77 o 
  -6   4  14     3009.31     2749.07    111.75 o 
  -5   4  14     2387.11     2600.15     78.66 o 
  -4   4  14     1828.66     2068.02     46.70 o 
  -3   4  14      727.99      816.02     29.84 o 
  -2   4  14     2394.63     2539.01     53.18 o 
  -1   4  14      453.65      456.31     23.09 o 
   0   4  14      495.98      544.96     25.96 o 
   1   4  14     2236.94     2255.78     54.21 o 
   2   4  14     1455.33     1593.86     46.72 o 
   3   4  14     1134.59     1094.49     21.37 o 
   4   4  14      163.43      155.20      7.95 o 
   5   4  14      252.97      260.90     12.54 o 
   6   4  14     2361.47     2448.44     76.01 o 
   7   4  14       34.97       25.46      4.40 o 
   8   4  14       44.00       37.08      4.78 o 
   9   4  14      478.93      505.59     13.76 o 
  10   4  14      267.42      235.62     15.39 o 
 -11   5  14      300.18      282.56     13.78 o 
 -10   5  14      302.56      272.25     16.72 o 
  -9   5  14      309.81      328.72     14.98 o 
  -8   5  14      526.02      578.61     34.15 o 
  -7   5  14      376.65      451.54     29.30 o 
  -6   5  14      480.44      523.20     27.97 o 
  -5   5  14     1021.15      954.08     33.61 o 
  -4   5  14      802.63      790.80     34.30 o 
  -3   5  14      720.57      718.77     21.13 o 
  -2   5  14      406.28      378.23     15.67 o 
  -1   5  14      389.74      458.48     29.50 o 
   0   5  14       52.65       68.11      7.49 o 
   1   5  14       31.72       32.15      5.42 o 
   2   5  14     2865.93     2903.11     64.63 o 
   3   5  14      310.25      284.85     13.27 o 
   4   5  14      647.53      613.03     20.04 o 
   5   5  14      729.36      750.21     31.05 o 
   6   5  14       19.61       21.54      4.51 o 
   7   5  14       11.36       21.10      5.91 o 
   8   5  14        4.79        2.44      3.44 o 
   9   5  14      252.80      215.57     11.92 o 
 -10   6  14       70.48       62.99      6.60 o 
  -9   6  14      200.82      195.46      9.27 o 
  -8   6  14      144.45      133.62      8.97 o 
  -7   6  14     1549.24     1495.92     44.98 o 
  -6   6  14        8.01        5.18      4.49 o 
  -5   6  14      424.64      413.23     17.07 o 
  -4   6  14     1153.42     1080.57     38.20 o 
  -3   6  14     1379.97     1500.49     45.79 o 
  -2   6  14     1019.87      983.72     37.58 o 
  -1   6  14      840.43      737.59     21.50 o 
   0   6  14     1632.86     1692.98     33.19 o 
   1   6  14      429.54      395.72     24.89 o 
   2   6  14     1531.37     1473.57     47.66 o 
   3   6  14      355.71      422.28     25.32 o 
   4   6  14      456.17      460.57     16.64 o 
   5   6  14      200.88      242.68     11.82 o 
   6   6  14      909.50      910.58     20.59 o 
   7   6  14        5.72       10.80      3.83 o 
   8   6  14      243.74      256.20     12.51 o 
  -9   7  14     1304.88     1135.98     85.81 o 
  -8   7  14      437.55      405.89     13.26 o 
  -7   7  14      264.28      288.33      9.18 o 
  -6   7  14       75.53       86.87      7.35 o 
  -5   7  14      863.72      912.25     24.30 o 
  -4   7  14       43.43       46.16      6.23 o 
  -3   7  14       10.73       12.47      3.88 o 
  -2   7  14        4.12        7.34      2.60 o 
  -1   7  14     2667.92     2746.92     41.71 o 
   0   7  14       20.12       34.04      5.28 o 
   1   7  14     1196.69     1247.98     28.59 o 
   2   7  14       17.41       34.03      5.27 o 
   3   7  14      219.27      242.69     17.75 o 
   4   7  14      141.65      137.28     12.40 o 
   5   7  14      573.63      568.75     21.31 o 
  -8   8  14     1214.78     1070.28     21.73 o 
  -7   8  14      211.60      203.54     12.22 o 
  -6   8  14      254.78      265.84     10.43 o 
  -5   8  14       45.88       52.60      5.54 o 
  -4   8  14      120.92      153.64      9.52 o 
  -3   8  14      711.96      751.88     20.99 o 
  -2   8  14      592.34      603.19     15.45 o 
  -1   8  14        7.28       11.85      3.51 o 
   0   8  14      706.05      765.02     20.57 o 
   1   8  14       11.84       12.46      3.21 o 
   2   8  14       33.36       30.22      4.44 o 
   3   8  14      982.23     1006.47     21.30 o 
   4   8  14      673.83      644.28     19.66 o 
   5   8  14       14.66       29.82      5.15 o 
   6   8  14      770.53      781.52     19.39 o 
  -6   9  14       88.97       93.56      6.30 o 
  -5   9  14       71.95       60.32      4.16 o 
  -4   9  14       37.97       48.32      4.30 o 
  -3   9  14      114.57      141.30      7.25 o 
  -2   9  14      324.68      321.77      8.30 o 
  -1   9  14      107.92      128.94      6.99 o 
   0   9  14       29.82       38.22      4.05 o 
   1   9  14      249.73      245.28      9.34 o 
   2   9  14      389.93      454.53     19.25 o 
   3   9  14        0.04        0.62      2.04 o 
   4   9  14        0.00        0.87      1.45 o 
 -13   1  15      219.46      212.45      9.61 o 
 -12   1  15      184.20      170.11      8.40 o 
 -11   1  15       93.05       92.97      6.08 o 
 -10   1  15       31.64       30.22      5.73 o 
  -9   1  15      419.95      430.50     18.03 o 
  -8   1  15      526.64      568.91     20.20 o 
  -7   1  15      330.25      331.55     13.69 o 
  -6   1  15       40.73       53.57      4.75 o 
  -5   1  15     1488.79     1371.32     27.38 o 
  -4   1  15      904.42      964.96     32.06 o 
  -3   1  15     2980.28     2904.90     81.56 o 
  -2   1  15      176.26      208.24      7.48 o 
  -1   1  15     1458.75     1273.83     41.06 o 
   0   1  15      453.05      403.26     12.46 o 
   1   1  15       91.40       76.63      5.44 o 
   2   1  15      354.00      398.18     16.31 o 
   3   1  15      281.16      256.69     14.43 o 
   4   1  15      179.48      160.29      8.96 o 
   5   1  15     2841.35     2866.05     23.19 o 
   6   1  15      307.04      315.94      9.80 o 
   7   1  15     1936.68     1954.34     28.90 o 
   8   1  15      170.89      188.12      8.79 o 
   9   1  15       18.42       12.74      2.47 o 
  10   1  15       13.27       20.32      2.32 o 
  11   1  15       25.86       21.69      3.28 o 
 -12   2  15     1216.55     1164.06     17.69 o 
 -11   2  15      835.98      893.30     17.37 o 
 -10   2  15       23.02       24.75      4.88 o 
  -9   2  15      161.52      204.59     12.15 o 
  -8   2  15     2767.48     3010.03     84.80 o 
  -7   2  15      493.79      519.10     21.38 o 
  -6   2  15     2289.41     2403.26     81.23 o 
  -5   2  15      593.08      678.61     19.61 o 
  -4   2  15     1571.43     1601.56     29.17 o 
  -3   2  15      414.01      492.77     15.05 o 
  -2   2  15     2897.12     2986.01     47.03 o 
  -1   2  15      535.69      555.55     15.62 o 
   0   2  15     2515.76     2366.36     31.67 o 
   1   2  15      108.20      144.21     12.98 o 
   2   2  15      259.21      282.23     18.56 o 
   4   2  15      971.72     1005.21     18.44 o 
   5   2  15      164.63      155.23      6.08 o 
   6   2  15     2263.38     2430.51     31.86 o 
   7   2  15      112.84      149.23      8.09 o 
   8   2  15     1016.67     1036.87     19.77 o 
   9   2  15      514.69      542.72     12.69 o 
  10   2  15       33.25       30.91      2.59 o 
 -12   3  15       30.70       29.48      4.12 o 
 -11   3  15      124.75      140.18      8.52 o 
 -10   3  15        0.37        0.08      4.32 o 
  -9   3  15     1479.75     1481.55     45.73 o 
  -8   3  15      170.41      181.63     16.53 o 
  -7   3  15     2206.55     2315.63     38.36 o 
  -6   3  15       57.85       35.52      4.75 o 
  -5   3  15      986.66     1036.19     24.21 o 
  -4   3  15     2757.77     3088.74     54.31 o 
  -3   3  15      835.39      851.50     29.26 o 
  -2   3  15       39.79       50.45      7.65 o 
  -1   3  15     2177.87     2114.68     48.44 o 
   0   3  15       47.28       53.11      8.38 o 
   1   3  15     2702.58     2722.25     59.11 o 
   2   3  15      441.03      457.31     25.10 o 
   3   3  15        3.90        4.90      2.45 o 
   4   3  15       62.62       67.29     15.74 o 
   5   3  15      133.39      146.52      9.87 o 
   6   3  15      643.08      646.14     20.49 o 
   7   3  15      383.38      406.77     16.10 o 
   8   3  15      306.86      354.87     14.13 o 
   9   3  15        8.63       12.70      5.48 o 
  10   3  15       15.84       16.74      2.44 o 
 -12   4  15        1.42        3.88      1.78 o 
 -11   4  15      727.59      682.07     15.53 o 
 -10   4  15      679.16      680.06     19.17 o 
  -9   4  15       71.07       64.13      9.35 o 
  -8   4  15      483.73      491.08     17.66 o 
  -7   4  15      889.73      779.41     22.73 o 
  -6   4  15      863.28      803.38     31.55 o 
  -5   4  15     1648.49     1737.72     30.84 o 
  -4   4  15      643.22      656.73     33.29 o 
  -3   4  15     1938.56     2194.33     49.47 o 
  -2   4  15      177.30      209.23     15.80 o 
  -1   4  15     2203.29     2336.42     53.54 o 
   0   4  15      153.18      133.88     13.38 o 
   1   4  15        1.60       23.04      6.16 o 
   2   4  15     2463.80     2396.60     38.41 o 
   3   4  15      208.36      213.28      9.18 o 
   4   4  15     1386.13     1403.03     28.13 o 
   5   4  15     1655.43     1768.51     34.45 o 
   6   4  15        1.88        1.55      2.78 o 
   7   4  15       85.35       90.31      7.38 o 
   8   4  15      318.51      323.01     12.22 o 
   9   4  15       17.78       15.44      2.54 o 
  10   4  15      198.58      216.77      9.44 o 
 -11   5  15      159.35      166.39     10.02 o 
 -10   5  15       43.36       28.56      5.89 o 
  -9   5  15      139.76      195.89      9.55 o 
  -8   5  15      923.89      937.82     52.23 o 
  -7   5  15       46.05       45.87     13.76 o 
  -6   5  15       33.83       55.20      6.37 o 
  -5   5  15      366.46      348.00     17.44 o 
  -4   5  15     2051.64     2030.51     49.92 o 
  -3   5  15       11.99        3.01      2.38 o 
  -2   5  15      121.41      126.66     15.38 o 
  -1   5  15     3598.23     3681.75     60.90 o 
   0   5  15       14.96       28.60      5.30 o 
   1   5  15       84.37       96.40      8.85 o 
   2   5  15     4450.57     4120.46     65.66 o 
   3   5  15     1259.88     1183.58     36.83 o 
   4   5  15       11.73       19.67      5.85 o 
   5   5  15      451.18      451.34     23.97 o 
   6   5  15        4.65       20.98      4.41 o 
   7   5  15      334.18      349.14     22.95 o 
   8   5  15       53.13       42.97      6.48 o 
   9   5  15      135.49      129.97      8.46 o 
 -10   6  15       29.86       17.59      3.61 o 
  -9   6  15      438.98      365.00     11.91 o 
  -8   6  15      324.22      339.35     13.53 o 
  -7   6  15       25.22       26.90      6.73 o 
  -6   6  15      442.69      450.23     16.67 o 
  -5   6  15      228.29      238.65     16.70 o 
  -4   6  15      125.69      147.47     14.28 o 
  -3   6  15       86.08       88.20     11.83 o 
  -2   6  15      447.51      433.87     25.10 o 
  -1   6  15      514.33      493.07     27.20 o 
   0   6  15     1164.62     1221.40     27.96 o 
   1   6  15      330.74      352.62     23.60 o 
   2   6  15       28.04       21.15      7.22 o 
   3   6  15     1988.38     2108.71     55.87 o 
   4   6  15     1108.88     1100.71     25.14 o 
   5   6  15      656.28      689.34     19.12 o 
   6   6  15      408.79      385.24     12.93 o 
   7   6  15       67.90       56.33      6.71 o 
   8   6  15        0.02        0.38      1.62 o 
  -9   7  15       33.92       41.27      4.41 o 
  -8   7  15       29.52       29.52      3.37 o 
  -7   7  15       64.67       54.25      5.35 o 
  -6   7  15        4.90        1.31      2.34 o 
  -5   7  15       15.17       25.35      6.40 o 
  -4   7  15      513.20      512.46     18.51 o 
  -3   7  15        1.74        3.71      3.46 o 
  -2   7  15      122.40       96.63     12.08 o 
  -1   7  15     1451.53     1447.13     29.41 o 
   0   7  15      491.85      463.21     17.06 o 
   1   7  15       21.58       33.65      5.10 o 
   2   7  15      304.34      336.30     14.49 o 
   3   7  15       93.69       97.05      7.87 o 
   4   7  15       83.84       87.08      9.54 o 
   5   7  15       25.96       22.75      4.73 o 
   7   7  15       30.52       30.54      4.30 o 
  -7   8  15       17.11       20.71      4.30 o 
  -6   8  15      104.06       98.17      6.09 o 
  -5   8  15      853.87      750.70     18.50 o 
  -4   8  15       86.63      110.82      7.90 o 
  -3   8  15      270.61      263.41     12.18 o 
  -2   8  15        8.35       12.13      2.90 o 
  -1   8  15       26.54       22.66      3.20 o 
   0   8  15      276.23      270.43     11.74 o 
   1   8  15        1.25        8.18      4.35 o 
   2   8  15      250.96      243.69     10.76 o 
   3   8  15      161.24      152.60      8.04 o 
   4   8  15       17.81       12.70      2.45 o 
   5   8  15       47.28       35.36      4.91 o 
   6   8  15        0.98        1.08      1.28 o 
  -5   9  15       47.96       47.97      4.25 o 
  -4   9  15      463.08      451.90     15.30 o 
  -3   9  15      123.07      124.60      6.36 o 
  -2   9  15      651.81      581.58     28.60 o 
  -1   9  15      478.80      435.52     11.40 o 
   0   9  15       22.92       29.75      3.31 o 
   1   9  15       56.84       53.76      4.20 o 
   2   9  15      157.45      150.66      6.21 o 
   3   9  15      123.37      128.96      7.37 o 
 -12   0  16       54.88       58.05      6.96 o 
 -11   0  16     2742.51     2942.79     58.43 o 
 -10   0  16     2301.36     2580.88     60.66 o 
  -9   0  16      122.43      131.53     14.71 o 
  -8   0  16     1691.37     1605.46     48.46 o 
  -7   0  16     1085.72     1077.84     26.40 o 
  -6   0  16       39.95       33.42      5.10 o 
  -5   0  16      333.19      268.15     17.41 o 
  -4   0  16       82.27       67.56      8.80 o 
  -3   0  16     3901.39     3576.64     59.66 o 
  -2   0  16    11986.72    11285.77    102.40 o 
  -1   0  16     3387.62     3318.73     53.06 o 
   0   0  16      697.73      725.16     23.78 o 
   1   0  16       29.12       54.93      6.57 o 
   2   0  16       83.56       62.65      7.01 o 
   3   0  16       89.27       69.21      8.27 o 
   4   0  16     1064.61     1231.28     25.13 o 
   5   0  16       20.84       27.52      3.65 o 
   6   0  16      167.91      172.42     10.59 o 
   7   0  16        0.29        0.75      2.48 o 
   8   0  16        5.90        1.49      2.33 o 
   9   0  16       19.49       13.29      4.43 o 
  10   0  16      603.19      577.54     19.28 o 
 -12   1  16        5.62        3.89      1.92 o 
 -11   1  16     1479.10     1567.26     22.98 o 
 -10   1  16     4429.27     4786.19     57.25 o 
  -9   1  16        5.49        5.00      3.27 o 
  -8   1  16     2498.00     2580.46     43.08 o 
  -7   1  16      987.03      916.07     17.17 o 
  -6   1  16        2.56       -0.70      2.05 o 
  -5   1  16      589.54      627.15     19.08 o 
  -4   1  16     4677.14     4611.16     50.34 o 
  -3   1  16     5382.08     4987.50     50.13 o 
  -2   1  16     3412.47     3338.09     83.86 o 
  -1   1  16       67.33       35.29      3.32 o 
   0   1  16      410.89      426.52     13.07 o 
   1   1  16        2.31        3.23      2.32 o 
   3   1  16       11.28       19.51      4.16 o 
   4   1  16      616.47      624.89     10.64 o 
   5   1  16     4660.22     4770.02     47.38 o 
   6   1  16     4558.27     4603.37     41.02 o 
   7   1  16      412.10      408.54     13.17 o 
   8   1  16        1.36        1.76      2.16 o 
   9   1  16       26.73       26.51      3.09 o 
  10   1  16       16.30       22.90      2.20 o 
 -12   2  16       67.20       55.32      4.63 o 
 -11   2  16      255.81      255.72     12.03 o 
 -10   2  16      333.56      349.42     16.27 o 
  -9   2  16        4.99       18.26      4.48 o 
  -8   2  16      845.18      898.97     24.80 o 
  -7   2  16      106.23      117.19      8.84 o 
  -6   2  16      106.33       99.33      7.94 o 
  -5   2  16      439.68      357.15     11.88 o 
  -4   2  16     1440.56     1408.80     28.23 o 
  -3   2  16     1506.16     1557.69     40.51 o 
  -2   2  16      131.29      159.25     14.29 o 
  -1   2  16     3288.54     3375.16     39.94 o 
   0   2  16       49.49       56.24      5.24 o 
   1   2  16     1165.61     1250.56     38.83 o 
   3   2  16      144.84      166.98      9.68 o 
   4   2  16       87.20       71.70      5.45 o 
   5   2  16      354.89      384.07     17.11 o 
   6   2  16       56.72       60.09      5.36 o 
   7   2  16      111.10      110.62      6.91 o 
   8   2  16      110.35      110.95      6.46 o 
   9   2  16      241.48      238.18      7.98 o 
  10   2  16      215.52      196.40      7.18 o 
 -12   3  16      366.79      342.40     10.78 o 
 -11   3  16     1432.26     1412.91     25.09 o 
 -10   3  16      487.88      537.07     25.40 o 
  -9   3  16      555.49      587.48     28.44 o 
  -8   3  16      726.09      750.50     32.78 o 
  -7   3  16      831.14      825.79     30.38 o 
  -6   3  16      873.40      860.52     23.01 o 
  -5   3  16       86.75       75.99     11.15 o 
  -4   3  16       50.35       12.47      4.24 o 
  -3   3  16       32.67       24.16      5.62 o 
  -2   3  16        6.49        3.77      3.47 o 
  -1   3  16      739.29      719.64     29.07 o 
   0   3  16       18.18       23.77      6.46 o 
   1   3  16        2.18       -2.92      3.07 o 
   2   3  16     1160.83     1122.14     26.32 o 
   3   3  16     1429.07     1423.16     27.98 o 
   4   3  16     3900.80     3973.09     66.96 o 
   5   3  16      600.48      660.89     21.75 o 
   6   3  16      664.82      642.17     20.29 o 
   7   3  16      246.86      256.17     12.55 o 
   8   3  16      743.09      783.73     19.92 o 
   9   3  16      358.00      378.31     11.92 o 
  10   3  16       39.56       35.04      2.86 o 
 -11   4  16       74.50       74.40      5.04 o 
 -10   4  16      239.15      255.01     11.48 o 
  -9   4  16     2087.60     2165.04     49.59 o 
  -8   4  16      166.43      185.75     10.73 o 
  -7   4  16      184.21      240.31     12.76 o 
  -6   4  16        2.87        2.58      3.85 o 
  -5   4  16      462.49      463.05     23.58 o 
  -4   4  16     1381.08     1378.69     27.61 o 
  -3   4  16      116.27      138.19      9.06 o 
  -2   4  16      441.59      447.94     16.59 o 
  -1   4  16      122.03      102.99      8.56 o 
   0   4  16       68.58       53.62      8.91 o 
   1   4  16      236.91      243.94     12.15 o 
   2   4  16        4.37       20.98      4.11 o 
   3   4  16      376.40      388.23     14.57 o 
   4   4  16     1763.50     1736.30     48.14 o 
   5   4  16       18.53       16.95      3.88 o 
   6   4  16     1499.84     1610.10     30.30 o 
   7   4  16      408.78      431.42     14.87 o 
   8   4  16       98.89       81.69      5.99 o 
   9   4  16      220.55      231.81      7.87 o 
 -11   5  16      115.55      117.63      7.79 o 
 -10   5  16       10.32        8.51      3.72 o 
  -9   5  16        1.34        3.74      1.91 o 
  -8   5  16      442.39      499.49     34.78 o 
  -7   5  16      495.36      486.07     17.93 o 
  -6   5  16      617.88      551.98     18.73 o 
  -5   5  16       58.00       48.12      5.67 o 
  -4   5  16     1294.81     1229.32     26.64 o 
  -3   5  16      605.38      622.01     28.73 o 
  -2   5  16     1789.61     1852.04     53.59 o 
  -1   5  16     3959.18     3890.63     51.82 o 
   0   5  16      205.19      225.80     13.02 o 
   1   5  16      153.56      129.09     14.82 o 
   2   5  16      110.34       86.22      7.92 o 
   3   5  16     2494.82     2464.33     53.13 o 
   4   5  16      152.28      135.11     12.99 o 
   5   5  16      178.83      177.65     10.98 o 
   6   5  16       18.25       16.44      3.73 o 
   7   5  16      234.11      258.34     10.57 o 
   8   5  16      122.29      112.14      9.18 o 
   9   5  16        0.26       -0.41      1.45 o 
 -10   6  16      240.38      188.27      9.48 o 
  -9   6  16       66.93       64.41      6.02 o 
  -8   6  16      333.97      300.47     12.20 o 
  -7   6  16      755.57      791.19     30.89 o 
  -6   6  16      806.73      845.68     22.08 o 
  -5   6  16      376.78      388.25     15.98 o 
  -4   6  16      151.53      145.24     14.08 o 
  -3   6  16      309.36      267.17     19.24 o 
  -2   6  16      242.62      243.42     18.83 o 
  -1   6  16      102.70      109.46     13.34 o 
   0   6  16      195.89      192.39     11.02 o 
   1   6  16       23.23       27.28      4.73 o 
   2   6  16     1248.27     1174.27     42.14 o 
   3   6  16      469.17      511.07     27.45 o 
   4   6  16       27.00       28.45      4.68 o 
   5   6  16      260.47      211.44     10.38 o 
   6   6  16       41.11       45.96      4.57 o 
   7   6  16      388.97      338.34     14.61 o 
   8   6  16      321.86      264.26      9.87 o 
  -8   7  16      243.00      195.78     16.15 o 
  -7   7  16      369.63      371.97     12.20 o 
  -6   7  16     1030.33     1085.20     22.78 o 
  -5   7  16      499.37      496.07     16.86 o 
  -4   7  16      760.18      812.22     22.56 o 
  -3   7  16       43.81       33.81      5.37 o 
  -2   7  16      560.98      591.36     28.30 o 
  -1   7  16        1.24        8.94      5.33 o 
   0   7  16     1665.50     1782.58     33.60 o 
   1   7  16       76.12       66.89      6.75 o 
   2   7  16     2561.45     2669.59     38.84 o 
   3   7  16       98.72       94.35      7.33 o 
   4   7  16       33.05       30.53      5.05 o 
   5   7  16        5.38        5.09      3.30 o 
   6   7  16       35.43       45.37      5.74 o 
   7   7  16      159.62      179.10      8.26 o 
  -7   8  16      549.26      512.19     16.61 o 
  -6   8  16      172.86      143.65      6.79 o 
  -5   8  16       64.99       60.04      5.21 o 
  -4   8  16        2.78        1.86      2.14 o 
  -3   8  16      253.84      242.58     11.16 o 
  -2   8  16       54.76       50.20      5.37 o 
  -1   8  16      338.76      363.93     10.31 o 
   0   8  16       11.74       14.92      3.20 o 
   1   8  16      793.41      812.55     18.93 o 
   2   8  16      201.81      179.86      8.72 o 
   3   8  16       18.03       21.46      3.07 o 
   4   8  16       40.18       40.13      3.41 o 
   5   8  16       42.64       40.16      4.35 o 
  -4   9  16       63.11       56.74      3.81 o 
  -3   9  16        7.67        7.14      1.79 o 
  -2   9  16        0.17       -1.46      1.46 o 
  -1   9  16       70.20       76.95      7.68 o 
   0   9  16       77.67       70.70      4.18 o 
   1   9  16      150.97      129.28      6.64 o 
   2   9  16      549.89      488.60     13.94 o 
 -12   1  17      545.18      533.00     12.91 o 
 -11   1  17       28.00       34.55      3.60 o 
 -10   1  17     2211.97     2380.15     39.37 o 
  -9   1  17      281.08      299.26     14.82 o 
  -8   1  17        1.99        0.90      2.92 o 
  -7   1  17      532.23      573.80     19.64 o 
  -6   1  17      385.81      422.91     11.51 o 
  -5   1  17        8.71        9.98      2.49 o 
  -4   1  17       19.32       15.19      3.47 o 
  -3   1  17        0.69        2.67      2.11 o 
  -2   1  17     2102.55     1878.98     30.80 o 
  -1   1  17      435.25      454.39     14.61 o 
   0   1  17      561.86      577.06     15.75 o 
   1   1  17        8.97       19.17      4.21 o 
   3   1  17       41.52       39.36      3.12 o 
   4   1  17      114.78      130.92      5.06 o 
   5   1  17     1206.56     1218.07     19.22 o 
   6   1  17      405.86      431.95     11.55 o 
   7   1  17       31.37       39.07      4.40 o 
   8   1  17      328.78      325.89     10.65 o 
   9   1  17       43.21       50.13      3.78 o 
  10   1  17       37.59       30.02      2.78 o 
 -12   2  17      295.00      278.31     12.96 o 
 -11   2  17     1221.91     1240.04     18.52 o 
 -10   2  17        0.47        6.01      3.13 o 
  -9   2  17     1038.32     1089.29     35.07 o 
  -8   2  17      291.86      347.30     15.43 o 
  -7   2  17     1383.45     1500.38     31.15 o 
  -6   2  17      557.47      538.51     18.49 o 
  -5   2  17     6024.91     6208.10     61.29 o 
  -4   2  17      217.20      159.44      9.88 o 
  -3   2  17     3940.27     3785.37     73.93 o 
  -2   2  17     1715.02     1658.41     41.37 o 
  -1   2  17        0.65        6.10      2.20 o 
   0   2  17      376.09      408.98     14.17 o 
   1   2  17     3549.54     3320.53     64.52 o 
   2   2  17     1763.23     1695.55     29.89 o 
   3   2  17     1700.13     1756.74     31.80 o 
   4   2  17        3.60        2.46      3.92 o 
   5   2  17        1.79        7.04      3.20 o 
   6   2  17        1.54        2.88      2.22 o 
   7   2  17       34.97       38.89      4.21 o 
   8   2  17      252.92      286.18      9.60 o 
   9   2  17     1438.75     1452.38     17.87 o 
  10   2  17      295.85      319.05     12.04 o 
 -12   3  17     1064.55      972.82     19.10 o 
 -11   3  17       17.64       23.09      3.55 o 
 -10   3  17       63.38       70.02      9.26 o 
  -9   3  17      396.81      396.34     22.96 o 
  -8   3  17        0.50        5.24      3.88 o 
  -7   3  17      208.88      222.10     17.77 o 
  -6   3  17     2161.58     2177.40     53.45 o 
  -5   3  17       78.10       70.59      9.21 o 
  -4   3  17     2579.06     2498.89     38.32 o 
  -3   3  17        1.71       17.02      4.94 o 
  -2   3  17     2268.11     2211.82     50.47 o 
  -1   3  17      524.00      540.76     25.83 o 
   0   3  17     1076.23     1125.17     38.64 o 
   1   3  17       33.41       41.45      4.14 o 
   2   3  17     3342.28     3359.05     36.31 o 
   3   3  17      228.78      209.37     11.19 o 
   4   3  17      100.06       92.93      7.91 o 
   5   3  17       81.75       98.42      8.21 o 
   6   3  17      725.95      740.44     21.47 o 
   7   3  17      207.75      215.71     11.17 o 
   8   3  17        1.33        1.63      2.39 o 
   9   3  17      117.61      124.36      6.42 o 
 -11   4  17       68.97       61.52      4.26 o 
 -10   4  17      547.15      523.02     16.61 o 
  -9   4  17        9.65        9.89      4.29 o 
  -8   4  17       10.65       18.57      6.46 o 
  -7   4  17     1324.72     1303.35     28.79 o 
  -6   4  17      128.52      107.97     11.97 o 
  -5   4  17      447.22      473.94     24.01 o 
  -4   4  17      408.63      379.69     21.12 o 
  -3   4  17      112.53      112.32     31.27 o 
  -2   4  17     2715.63     2914.73     42.97 o 
  -1   4  17      817.62      775.66     23.02 o 
   0   4  17      535.32      541.20     27.79 o 
   1   4  17       17.54        9.87      6.47 o 
   2   4  17      661.01      592.16     15.18 o 
   3   4  17     3308.56     3235.06     42.30 o 
   4   4  17     1049.01     1017.92     24.22 o 
   5   4  17     2101.01     2149.61     40.20 o 
   6   4  17      117.20      131.64      8.70 o 
   7   4  17        4.89        5.34      3.18 o 
   8   4  17      535.69      561.55     14.04 o 
   9   4  17      143.31      146.38      8.82 o 
 -11   5  17      135.11      131.30      7.25 o 
 -10   5  17       50.44       55.97      6.90 o 
  -9   5  17      434.72      439.86     14.94 o 
  -8   5  17        9.19       27.84     10.45 o 
  -7   5  17      444.14      416.08     15.58 o 
  -6   5  17       35.70       38.87      5.46 o 
  -5   5  17      785.11      841.50     24.93 o 
  -4   5  17      148.02      155.34      9.61 o 
  -3   5  17      169.69      166.50     10.05 o 
  -2   5  17      932.66      984.49     36.74 o 
  -1   5  17      166.90      159.35     15.87 o 
   0   5  17       16.13        5.69      5.01 o 
   1   5  17       96.55       65.44     10.96 o 
   2   5  17      525.15      563.42     35.20 o 
   3   5  17        6.44        4.35      3.50 o 
   4   5  17        4.47        4.12      3.98 o 
   5   5  17      415.83      416.79     20.29 o 
   6   5  17     1086.71     1064.48     23.60 o 
   7   5  17       44.58       52.76      4.79 o 
   8   5  17      538.42      574.22     18.47 o 
  -9   6  17      253.54      221.48      8.76 o 
  -8   6  17      263.89      236.73     10.34 o 
  -7   6  17       79.44       83.70     10.10 o 
  -6   6  17      151.51      152.81     14.42 o 
  -5   6  17      225.45      217.51     11.84 o 
  -4   6  17       86.90       95.87     11.15 o 
  -3   6  17       85.24       88.18     11.19 o 
  -2   6  17      475.36      465.83     25.83 o 
  -1   6  17       27.24       17.75      6.46 o 
   0   6  17      203.88      178.54     16.78 o 
   1   6  17     2277.07     2422.45     51.98 o 
   2   6  17       71.01       61.18     10.47 o 
   3   6  17      197.80      190.62     16.62 o 
   4   6  17     2671.91     2588.29     41.79 o 
   5   6  17      272.77      273.17     11.20 o 
   6   6  17      342.15      343.28     10.82 o 
   7   6  17      260.12      227.17     10.69 o 
  -8   7  17        4.50        2.05      2.06 o 
  -7   7  17        1.10       -1.45      1.45 o 
  -6   7  17       28.66       27.58      3.75 o 
  -5   7  17      205.65      191.71     11.77 o 
  -4   7  17      625.06      575.10     18.38 o 
  -3   7  17        0.02       -0.47      2.67 o 
  -2   7  17       17.26       25.18      6.76 o 
  -1   7  17       84.26       99.81     11.96 o 
   0   7  17        0.31        4.37      2.95 o 
   1   7  17      412.45      387.83     15.40 o 
   2   7  17       37.73       38.53      4.91 o 
   3   7  17        7.01        4.92      4.54 o 
   4   7  17       88.69       82.67      6.08 o 
   5   7  17      102.86       85.78      5.23 o 
   6   7  17        0.01        0.09      1.73 o 
  -7   8  17       45.39       53.93      5.00 o 
  -6   8  17      325.22      366.43     15.42 o 
  -5   8  17      233.63      266.61      9.74 o 
  -4   8  17      707.05      614.43     16.05 o 
  -3   8  17       76.65       70.52      5.91 o 
  -2   8  17      302.34      282.87     13.97 o 
  -1   8  17        5.58        7.93      2.36 o 
   0   8  17      233.33      252.79      9.90 o 
   1   8  17       22.53        4.27      2.24 o 
   2   8  17       33.73       35.04      3.81 o 
   3   8  17        7.29       10.90      2.29 o 
   4   8  17        4.83        1.44      2.50 o 
  -3   9  17      509.13      477.90     15.44 o 
  -2   9  17       97.46      110.87      8.14 o 
  -1   9  17      591.98      575.42     18.30 o 
   0   9  17      347.77      369.80     14.23 o 
   1   9  17      237.25      246.56     10.61 o 
 -12   0  18      375.49      365.20     14.70 o 
 -11   0  18       35.57       38.79      6.79 o 
 -10   0  18      130.90      118.32     12.74 o 
  -9   0  18      800.83      867.95     35.18 o 
  -8   0  18      907.83     1057.11     39.23 o 
  -7   0  18     1085.49     1251.94     41.41 o 
  -6   0  18      112.52      131.26     20.67 o 
  -5   0  18     6285.84     6134.16     61.59 o 
  -4   0  18     7091.64     6746.08     89.31 o 
  -3   0  18       18.54       19.12      5.48 o 
  -2   0  18     4950.56     4983.76     72.55 o 
  -1   0  18     9268.78     8832.69     93.07 o 
   0   0  18     2502.01     2585.07     47.84 o 
   2   0  18       70.97       64.73      6.16 o 
   3   0  18      860.27      994.34     18.90 o 
   4   0  18      478.55      434.47     13.05 o 
   5   0  18        6.73        8.13      3.13 o 
   6   0  18       30.82       26.70      8.65 o 
   7   0  18     1663.65     1861.65     71.54 o 
   8   0  18     1110.52     1158.54     22.47 o 
   9   0  18      342.27      348.34     15.97 o 
  10   0  18      492.70      475.74     13.56 o 
 -12   1  18        5.74        5.31      1.63 o 
 -11   1  18      268.58      265.79      8.62 o 
 -10   1  18      151.28      130.89      9.26 o 
  -9   1  18     1106.03     1181.27     28.55 o 
  -8   1  18      956.67      946.71     27.16 o 
  -7   1  18     1674.98     1723.51     34.15 o 
  -6   1  18      715.12      690.53     14.88 o 
  -5   1  18      359.57      387.13     10.91 o 
  -4   1  18      588.03      644.14     13.80 o 
  -3   1  18     4449.66     4207.81     81.05 o 
  -2   1  18      427.30      434.19     15.41 o 
  -1   1  18      414.67      376.82     13.84 o 
   0   1  18     1844.67     1666.42     27.57 o 
   2   1  18      818.29      793.20     14.68 o 
   3   1  18       18.40       23.39      2.57 o 
   4   1  18       27.09       29.20      3.89 o 
   5   1  18      220.80      226.59      8.48 o 
   6   1  18     3114.31     3218.84     36.53 o 
   7   1  18      131.49      123.89     11.65 o 
   8   1  18      684.97      714.10     14.83 o 
   9   1  18      642.43      629.41     11.50 o 
  10   1  18        4.12        3.83      1.91 o 
 -12   2  18      262.18      233.35     10.90 o 
 -11   2  18      147.25      144.44      6.05 o 
 -10   2  18      107.77      130.85      8.54 o 
  -9   2  18       87.11      104.14      8.38 o 
  -8   2  18      498.84      519.77     21.50 o 
  -7   2  18       12.32       24.99      4.56 o 
  -6   2  18      358.54      363.19     22.19 o 
  -5   2  18      474.70      412.84     18.76 o 
  -4   2  18     2687.11     2723.54     42.30 o 
  -3   2  18     4152.67     4150.48     49.54 o 
  -2   2  18      136.37      170.10     10.50 o 
  -1   2  18     1446.54     1388.14     36.92 o 
   0   2  18      145.23      131.83     12.73 o 
   1   2  18      243.52      226.43     22.32 o 
   2   2  18     1221.26     1250.87     29.51 o 
   3   2  18     1260.18     1165.46     21.27 o 
   4   2  18      377.43      383.53     12.55 o 
   5   2  18      748.02      808.61     18.31 o 
   6   2  18      341.72      349.99     11.88 o 
   7   2  18       48.75       47.62      5.48 o 
   8   2  18       91.66       74.46      5.78 o 
   9   2  18      292.64      272.79      6.95 o 
 -11   3  18      187.18      185.12      8.26 o 
 -10   3  18      142.31      128.35     11.85 o 
  -9   3  18      122.48      104.23     11.79 o 
  -8   3  18       40.53       38.00      7.92 o 
  -7   3  18      179.03      152.21     14.86 o 
  -6   3  18       86.25       70.91     10.24 o 
  -5   3  18        6.83        2.02      3.60 o 
  -4   3  18     2177.33     2009.84     69.81 o 
  -3   3  18       30.93       18.33      5.15 o 
  -2   3  18      230.74      191.94      8.48 o 
  -1   3  18      655.47      720.30     19.85 o 
   0   3  18      408.32      452.94     16.08 o 
   1   3  18      501.76      458.01     13.47 o 
   2   3  18       25.80       21.60      3.89 o 
   3   3  18     1760.92     1841.85     33.12 o 
   4   3  18      770.05      743.30     21.46 o 
   5   3  18      791.32      803.17     22.47 o 
   6   3  18      138.33      148.08      9.58 o 
   7   3  18       19.41       22.66      3.90 o 
   8   3  18       64.00       54.04      4.93 o 
   9   3  18       37.60       40.10      3.37 o 
 -11   4  18      229.76      225.04     19.82 o 
 -10   4  18      147.86      143.71      7.90 o 
  -9   4  18       11.00       18.22      5.02 o 
  -8   4  18     1294.68     1260.84     40.00 o 
  -7   4  18     1272.71     1389.04     35.67 o 
  -6   4  18     2223.46     2193.23     51.93 o 
  -5   4  18        5.75        4.98      3.59 o 
  -4   4  18      259.82      237.28     16.86 o 
  -3   4  18        0.09       -0.10      3.03 o 
  -2   4  18      272.08      268.93     13.41 o 
  -1   4  18       25.34       25.71      5.76 o 
   0   4  18      755.25      742.57     21.21 o 
   1   4  18     1017.46      957.11     38.30 o 
   2   4  18     1115.96     1090.94     24.12 o 
   3   4  18      853.21      851.15     21.84 o 
   4   4  18      641.67      625.78     18.96 o 
   5   4  18      239.27      243.41     11.90 o 
   6   4  18       23.36       19.39      4.80 o 
   7   4  18     1005.75     1084.72     30.21 o 
   8   4  18      110.59      104.58      5.62 o 
   9   4  18      350.75      357.23     11.79 o 
 -10   5  18      286.42      258.37     13.10 o 
  -9   5  18       46.59       47.79      4.52 o 
  -8   5  18      380.95      453.71     37.37 o 
  -7   5  18      701.65      704.13     19.49 o 
  -6   5  18       20.32       19.27      4.02 o 
  -5   5  18      306.90      360.40     19.85 o 
  -4   5  18       95.82       89.30     10.08 o 
  -3   5  18      252.14      248.65     12.21 o 
  -2   5  18      325.11      300.54     20.44 o 
  -1   5  18     1333.97     1269.71     42.98 o 
   0   5  18     2251.16     2233.38     58.56 o 
   1   5  18      975.46      983.30     39.89 o 
   2   5  18      120.80      134.78      9.65 o 
   3   5  18       68.37       66.41      7.10 o 
   4   5  18      790.96      776.22     22.21 o 
   5   5  18      163.70      158.92      9.84 o 
   6   5  18      275.46      291.84     11.82 o 
   7   5  18       72.04       75.00      5.06 o 
   8   5  18      212.68      237.35     10.54 o 
  -9   6  18      614.35      509.48     39.94 o 
  -8   6  18        0.47       -0.54      3.36 o 
  -7   6  18        9.49        9.78      4.64 o 
  -6   6  18      782.78      719.60     29.58 o 
  -5   6  18      655.71      736.91     20.63 o 
  -4   6  18     1057.89     1072.52     35.15 o 
  -3   6  18        5.08        5.20      4.63 o 
  -2   6  18       92.79      121.24     13.27 o 
  -1   6  18       65.89       58.34     10.08 o 
   0   6  18      184.30      142.53     14.62 o 
   1   6  18      761.07      809.36     34.34 o 
   2   6  18      262.24      266.17     12.57 o 
   3   6  18      151.60      127.21     13.46 o 
   4   6  18      363.26      348.17     13.51 o 
   5   6  18       47.70       46.15      4.58 o 
   6   6  18      339.13      358.15     10.04 o 
   7   6  18       52.17       55.32      4.59 o 
  -8   7  18      283.02      253.84     10.69 o 
  -7   7  18        4.34        3.26      3.10 o 
  -6   7  18      134.15      160.22     12.58 o 
  -5   7  18        6.47        5.77      2.35 o 
  -4   7  18      626.09      672.93     18.96 o 
  -3   7  18     1867.78     1851.74     32.55 o 
  -2   7  18       19.05        8.86      5.25 o 
  -1   7  18      590.09      662.90     28.65 o 
   0   7  18      494.10      489.58     24.69 o 
   1   7  18      463.12      424.03     14.12 o 
   2   7  18        4.02        7.59      2.63 o 
   3   7  18      915.33      932.39     19.58 o 
   4   7  18       19.11       12.92      2.52 o 
   5   7  18       40.82       35.74      6.19 o 
  -6   8  18       23.87       25.27      3.90 o 
  -5   8  18       35.76       34.19      3.37 o 
  -4   8  18      356.94      370.40     11.63 o 
  -3   8  18       30.11       28.37      4.15 o 
  -2   8  18      118.52      132.86      7.58 o 
  -1   8  18        1.67        6.23      2.44 o 
   0   8  18       11.16        9.36      3.72 o 
   1   8  18       31.34       30.35      5.54 o 
   2   8  18      163.56      148.07      7.19 o 
   3   8  18      139.99      137.85      5.51 o 
  -3   9  18      143.62      137.36      7.16 o 
  -2   9  18       22.71       30.59      4.03 o 
  -1   9  18       63.88       56.88      5.37 o 
   0   9  18       20.61       33.02      4.00 o 
 -12   1  19      282.64      307.06     12.29 o 
 -11   1  19      489.58      494.18     14.59 o 
 -10   1  19     1191.08     1345.84     27.45 o 
  -9   1  19     1088.06     1146.53     27.37 o 
  -8   1  19        3.70       10.68      3.56 o 
  -7   1  19     2416.35     2420.07     48.06 o 
  -6   1  19      182.53      235.87     12.53 o 
  -5   1  19      643.28      657.96     14.51 o 
  -4   1  19      662.17      615.53     12.22 o 
  -3   1  19     1592.25     1642.19     21.94 o 
  -2   1  19        6.75        0.09      2.11 o 
  -1   1  19      693.68      593.67     14.53 o 
   0   1  19      134.73      111.59      6.40 o 
   1   1  19      145.22      153.14      7.67 o 
   2   1  19       83.37       90.36      6.16 o 
   3   1  19     2029.08     2047.80     21.85 o 
   4   1  19      551.21      551.16     13.10 o 
   5   1  19     1526.94     1568.95     21.89 o 
   6   1  19        1.89        1.92      1.96 o 
   7   1  19      163.47      156.15      7.59 o 
   8   1  19      363.79      346.56      9.72 o 
   9   1  19       35.02       36.27      3.92 o 
 -12   2  19       36.28       34.36      3.88 o 
 -11   2  19       53.06       48.67      4.59 o 
 -10   2  19     1827.20     1923.25     29.82 o 
  -9   2  19       21.50       21.43      6.74 o 
  -8   2  19     2486.41     2532.76     51.12 o 
  -7   2  19       36.64       35.18      5.22 o 
  -6   2  19      223.17      218.97     17.46 o 
  -5   2  19      526.79      500.49     25.82 o 
  -4   2  19     4521.53     4641.30     69.14 o 
  -3   2  19        0.17       -2.30      2.30 o 
  -2   2  19     2198.22     2152.61     24.51 o 
  -1   2  19      974.47      874.69     15.26 o 
   0   2  19     1060.88     1003.54     16.41 o 
   1   2  19        0.41        1.26      2.26 o 
   2   2  19       25.22       32.71      3.88 o 
   3   2  19      257.05      231.42      9.77 o 
   4   2  19     2437.24     2532.28     32.21 o 
   5   2  19     1487.80     1553.72     25.14 o 
   6   2  19      171.13      185.90      8.50 o 
   7   2  19      367.72      378.64     11.08 o 
   8   2  19      140.79      122.07      5.52 o 
   9   2  19      132.27      137.78      5.89 o 
 -11   3  19      655.92      649.16     14.08 o 
 -10   3  19     1122.09     1133.56     32.45 o 
  -9   3  19      548.08      588.72     26.20 o 
  -8   3  19       52.55       36.39      7.58 o 
  -7   3  19      854.36      861.54     34.01 o 
  -6   3  19      226.33      237.11     17.97 o 
  -5   3  19      216.88      271.15     18.98 o 
  -4   3  19       20.48       34.11      7.14 o 
  -3   3  19     6617.08     6314.46    142.81 o 
  -2   3  19      163.87      145.10      9.27 o 
  -1   3  19     2153.81     1947.27     79.62 o 
   0   3  19      137.03      179.38      8.43 o 
   1   3  19       15.47       11.23      2.67 o 
   2   3  19      646.59      595.95     18.72 o 
   3   3  19      558.10      637.84     21.41 o 
   4   3  19      880.25      890.31     27.34 o 
   5   3  19     3024.98     3042.12     42.62 o 
   6   3  19       19.37       19.75      4.14 o 
   7   3  19       80.98       84.73      9.29 o 
   8   3  19        5.50        6.35      2.10 o 
   9   3  19      122.55      130.89      4.97 o 
 -11   4  19       22.85       24.23      3.74 o 
 -10   4  19      546.81      572.75     14.44 o 
  -9   4  19      111.49      108.49     10.27 o 
  -8   4  19      188.00      171.11      9.42 o 
  -7   4  19       81.12      111.22      8.31 o 
  -6   4  19      161.79      137.30     13.38 o 
  -5   4  19      217.19      261.19     18.03 o 
  -4   4  19      361.01      328.29     20.03 o 
  -3   4  19       81.56       98.35      7.92 o 
  -2   4  19      549.18      557.00     27.16 o 
  -1   4  19      192.35      207.69     17.82 o 
   0   4  19      162.25      154.13     12.37 o 
   1   4  19      253.66      275.88     12.10 o 
   2   4  19      604.29      567.33     17.66 o 
   3   4  19       10.36        3.68      2.51 o 
   4   4  19      305.29      331.68     13.59 o 
   5   4  19      317.24      319.29     18.90 o 
   6   4  19      213.81      210.14      9.92 o 
   7   4  19      249.40      235.90      7.75 o 
   8   4  19      136.42      132.05      5.54 o 
 -10   5  19       21.22       21.57      3.79 o 
  -9   5  19      172.67      180.26      7.72 o 
  -8   5  19      518.84      571.27     22.00 o 
  -7   5  19      185.89      189.91      9.88 o 
  -6   5  19     1206.27     1344.60     27.63 o 
  -5   5  19       95.10       90.89     10.09 o 
  -4   5  19      363.77      395.10     14.82 o 
  -3   5  19       26.65       26.86      4.46 o 
  -2   5  19       80.27       90.52     11.72 o 
  -1   5  19      299.51      304.15     21.11 o 
   0   5  19      882.73      863.90     36.33 o 
   1   5  19       36.58       34.51      8.56 o 
   2   5  19      276.43      265.15     13.07 o 
   3   5  19       53.39       61.90      6.74 o 
   4   5  19     1720.65     1768.68     32.49 o 
   5   5  19      104.18      113.78      7.96 o 
   6   5  19      294.81      270.16     10.59 o 
   7   5  19       58.93       52.50      3.75 o 
  -9   6  19      111.76      107.12      7.00 o 
  -8   6  19       27.21       31.97      4.21 o 
  -7   6  19      184.98      187.76     13.40 o 
  -6   6  19       13.41       11.86      4.82 o 
  -5   6  19       21.23       18.95      3.96 o 
  -4   6  19       28.36       19.23      5.38 o 
  -3   6  19      108.31      128.42     12.77 o 
  -2   6  19      714.18      744.03     31.06 o 
  -1   6  19        4.59        6.12      5.07 o 
   0   6  19       91.73       84.67     11.20 o 
   1   6  19      765.05      782.52     33.10 o 
   2   6  19      156.92      200.72     16.81 o 
   3   6  19      443.73      421.32     14.47 o 
   4   6  19      676.20      661.10     16.55 o 
   5   6  19       11.32        5.13      1.75 o 
   6   6  19        4.20        5.09      1.93 o 
  -7   7  19        0.99        0.70      2.23 o 
  -6   7  19        2.77        1.80      3.06 o 
  -5   7  19        4.15        4.73      2.21 o 
  -4   7  19        1.44        3.97      2.56 o 
  -3   7  19        7.25        6.89      2.86 o 
  -2   7  19      668.89      700.06     27.58 o 
  -1   7  19      963.19      934.75     32.50 o 
   0   7  19       47.28       60.33      8.98 o 
   1   7  19      257.75      268.83     17.34 o 
   2   7  19        0.28        0.13      2.00 o 
   3   7  19      203.81      166.54      7.61 o 
   4   7  19       31.94       28.03      3.04 o 
  -6   8  19       99.30      100.42      6.52 o 
  -5   8  19       77.80       78.05      6.84 o 
  -4   8  19      117.60      105.82      6.27 o 
  -3   8  19       31.61       43.67      4.16 o 
  -2   8  19        0.21       -2.21      2.21 o 
  -1   8  19      229.58      220.12      8.64 o 
   0   8  19        1.32        6.20      3.26 o 
   1   8  19      213.48      231.00     12.79 o 
   2   8  19       61.05       71.22      6.61 o 
   3   8  19       68.87       54.59      4.73 o 
 -11   0  20     1517.84     1598.98     34.68 o 
 -10   0  20       10.89       20.00      5.42 o 
  -9   0  20      703.86      671.32     29.47 o 
  -8   0  20     1079.50     1107.05     39.29 o 
  -7   0  20      139.51      132.90     14.00 o 
  -6   0  20      848.93      812.89     32.95 o 
  -5   0  20    11393.44    11497.23    121.34 o 
  -4   0  20    13183.28    12778.95     80.37 o 
  -3   0  20      654.13      686.31     20.58 o 
  -2   0  20     1635.30     1561.79     38.88 o 
  -1   0  20      190.96      220.03     11.20 o 
   0   0  20     1932.83     1796.47     45.63 o 
   1   0  20       12.78       10.51      4.41 o 
   2   0  20     5742.19     5737.76     59.08 o 
   3   0  20       70.93       92.46      7.86 o 
   4   0  20       14.41       16.91      4.49 o 
   5   0  20       52.15       48.21      5.85 o 
   6   0  20      126.24      154.89      9.52 o 
   7   0  20      253.73      237.23     10.50 o 
   8   0  20      331.24      328.51     15.89 o 
   9   0  20       10.36        5.76      2.08 o 
 -12   1  20     1384.87     1311.06     22.01 o 
 -11   1  20      398.59      396.06     12.89 o 
 -10   1  20     2192.80     2279.66     34.01 o 
  -9   1  20      363.64      365.53     15.16 o 
  -8   1  20       53.69       43.53      6.16 o 
  -7   1  20      276.80      279.72     13.98 o 
  -6   1  20     1872.53     1930.01     35.49 o 
  -5   1  20     1247.92     1225.60     27.75 o 
  -4   1  20       40.11       40.25      6.80 o 
  -3   1  20      391.78      343.05      9.15 o 
  -2   1  20     1123.50     1147.60     18.41 o 
  -1   1  20      133.25      135.22      7.72 o 
   0   1  20      371.47      380.97     11.98 o 
   1   1  20        7.80        8.00      2.99 o 
   2   1  20      456.43      414.71     13.11 o 
   3   1  20     3945.11     3879.57     40.27 o 
   4   1  20       15.22       16.28      3.16 o 
   5   1  20      204.58      199.06      9.19 o 
   6   1  20       52.86       48.25      4.62 o 
   7   1  20      773.45      806.02     15.95 o 
   8   1  20       21.09       39.80      5.67 o 
   9   1  20      908.95      853.08     51.61 o 
 -11   2  20       89.17       91.47     12.84 o 
 -10   2  20      143.36      152.71     12.82 o 
  -9   2  20        0.54       -2.58      2.58 o 
  -8   2  20     1556.78     1618.37     44.03 o 
  -7   2  20      116.96      119.30      8.96 o 
  -6   2  20      798.92      837.26     34.14 o 
  -5   2  20      239.27      239.26     18.11 o 
  -4   2  20      130.01      146.31     14.10 o 
  -3   2  20      447.81      479.24     14.04 o 
  -2   2  20     1729.47     1798.23     37.76 o 
  -1   2  20       64.18       78.12      8.16 o 
   0   2  20     1064.16     1109.01     21.07 o 
   1   2  20       20.47       22.66      3.31 o 
   2   2  20     1287.05     1184.25     21.76 o 
   3   2  20      435.15      450.71     13.62 o 
   4   2  20       55.15       60.85      6.38 o 
   5   2  20      484.75      504.47     14.11 o 
   6   2  20        9.28       22.04      3.30 o 
   7   2  20       46.19       41.42      3.69 o 
   8   2  20      291.74      255.48      7.10 o 
   9   2  20      248.98      280.44     10.44 o 
 -11   3  20      323.71      311.23      8.84 o 
 -10   3  20       25.23       13.34      4.11 o 
  -9   3  20      749.77      753.11     28.49 o 
  -8   3  20      196.87      218.35     16.64 o 
  -7   3  20       33.85       37.21      6.72 o 
  -6   3  20      508.79      435.16     24.03 o 
  -5   3  20      438.28      425.79     23.72 o 
  -4   3  20       10.78        9.42      4.76 o 
  -3   3  20        4.96        1.50      2.94 o 
  -2   3  20       23.16       37.16      7.37 o 
  -1   3  20      974.95      860.09     30.25 o 
   0   3  20       11.98        9.82      3.86 o 
   1   3  20      226.98      197.23     10.81 o 
   2   3  20     1964.28     1999.07     34.47 o 
   3   3  20       37.02       49.44      8.63 o 
   4   3  20       25.28       24.55      5.34 o 
   5   3  20      272.44      304.79     13.33 o 
   6   3  20     1864.86     1915.37     44.97 o 
   7   3  20        0.78        1.45      1.92 o 
   8   3  20       10.51       10.81      1.77 o 
 -10   4  20      831.97      862.53     16.28 o 
  -9   4  20       64.60       60.82      7.40 o 
  -8   4  20        1.98       11.36      2.98 o 
  -7   4  20     2358.47     2453.41     37.00 o 
  -6   4  20      582.60      650.87     27.88 o 
  -5   4  20      153.56      164.04     14.40 o 
  -4   4  20      589.50      594.71     26.85 o 
  -3   4  20      184.80      180.32     10.81 o 
  -2   4  20      856.49      820.07     32.78 o 
  -1   4  20       22.38       26.28      4.45 o 
   0   4  20       32.93       41.76      5.47 o 
   1   4  20      741.24      718.74     19.55 o 
   2   4  20     1534.35     1483.77     28.29 o 
   3   4  20      490.78      530.80     17.05 o 
   4   4  20     2877.52     2917.70     52.81 o 
   5   4  20       53.71       48.92      5.25 o 
   6   4  20        0.02        1.06      1.90 o 
   7   4  20       51.35       48.41      3.35 o 
   8   4  20      497.32      509.09     14.87 o 
 -10   5  20       28.06       35.93      4.03 o 
  -9   5  20      132.04      109.07      5.56 o 
  -8   5  20       93.50       74.70      5.84 o 
  -7   5  20       43.19       51.88      8.19 o 
  -6   5  20      305.07      294.57     12.69 o 
  -5   5  20      378.66      385.66     19.80 o 
  -4   5  20     2081.42     2031.29     37.19 o 
  -3   5  20      728.56      653.11     22.14 o 
  -2   5  20       21.56       20.97      4.11 o 
  -1   5  20      226.47      245.76     19.00 o 
   0   5  20       60.16       50.78      9.54 o 
   1   5  20     1591.76     1585.94     48.98 o 
   2   5  20      460.19      477.94     17.05 o 
   3   5  20       24.29       26.46      4.55 o 
   4   5  20      300.48      289.18     12.65 o 
   5   5  20        1.12        3.66      2.35 o 
   6   5  20      118.98      124.90      6.70 o 
   7   5  20        4.22        8.34      2.39 o 
  -8   6  20      464.18      459.79     11.14 o 
  -7   6  20        4.50        1.97      2.83 o 
  -6   6  20        5.49        2.57      3.72 o 
  -5   6  20      224.53      198.03     15.32 o 
  -4   6  20       18.02       25.79      5.42 o 
  -3   6  20        7.84        3.60      2.92 o 
  -2   6  20      132.39      139.84     13.32 o 
  -1   6  20      194.39      210.40     16.75 o 
   0   6  20     1181.46     1105.80     37.87 o 
   1   6  20        1.26        1.75      4.54 o 
   2   6  20       18.28       17.02      5.77 o 
   3   6  20      495.46      439.47     22.03 o 
   4   6  20      160.71      183.41      8.15 o 
   5   6  20     1094.68     1027.30     35.41 o 
  -7   7  20      885.44      859.26     20.44 o 
  -6   7  20       45.93       46.42      6.44 o 
  -5   7  20      439.73      432.41     12.04 o 
  -4   7  20       41.48       33.72      4.05 o 
  -3   7  20      182.79      159.05      8.78 o 
  -2   7  20      760.53      788.82     19.68 o 
  -1   7  20      211.16      204.87     14.68 o 
   0   7  20     1059.83     1156.45     34.25 o 
   1   7  20        0.64       -0.54      3.35 o 
   2   7  20       54.08       34.70      6.06 o 
   3   7  20       11.97       17.12      4.18 o 
   4   7  20        3.32        3.81      2.04 o 
  -5   8  20        0.38       -1.93      1.93 o 
  -4   8  20      131.53      120.23      8.88 o 
  -3   8  20       29.31       35.05      4.55 o 
  -2   8  20       40.26       45.63      3.86 o 
  -1   8  20      714.64      666.26     47.87 o 
   0   8  20      141.49      178.74     10.83 o 
   1   8  20      123.88      136.01      8.98 o 
   2   8  20       19.42       11.77      2.69 o 
 -11   1  21      199.76      187.84     16.68 o 
 -10   1  21        7.52       12.11      2.98 o 
  -9   1  21      183.16      190.75     10.57 o 
  -8   1  21      473.72      500.08     17.89 o 
  -7   1  21       16.56       33.13      9.54 o 
  -6   1  21      227.58      219.97     16.83 o 
  -5   1  21      130.23      147.85     11.46 o 
  -4   1  21     2047.64     1887.98     34.10 o 
  -3   1  21      722.30      755.85     13.76 o 
  -2   1  21     1474.33     1370.86     23.98 o 
  -1   1  21      104.55       72.89      5.61 o 
   0   1  21     1236.10     1195.63     26.94 o 
   1   1  21      873.82      875.19     23.16 o 
   2   1  21       16.89       15.07      3.32 o 
   3   1  21      390.64      402.09     13.18 o 
   4   1  21      605.97      637.85     17.36 o 
   5   1  21       39.42       39.31      4.31 o 
   6   1  21      769.60      776.42     16.38 o 
   7   1  21       29.74       33.41      3.34 o 
   8   1  21      100.09       93.26      6.74 o 
   9   1  21      115.98      111.17      6.04 o 
 -11   2  21       88.47       62.21      5.41 o 
 -10   2  21      260.43      276.25     15.92 o 
  -9   2  21      942.17      991.34     33.61 o 
  -8   2  21      234.03      246.48     11.84 o 
  -7   2  21     2822.83     2943.59     63.10 o 
  -6   2  21        8.30        9.31      5.07 o 
  -5   2  21     3637.88     3624.86     70.25 o 
  -4   2  21        5.04       31.46      7.26 o 
  -3   2  21       83.12       73.91      7.10 o 
  -2   2  21      203.88      168.01      9.36 o 
  -1   2  21     4125.41     4246.37     50.05 o 
   0   2  21        8.36        1.85      2.73 o 
   1   2  21      968.45      951.83     19.64 o 
   2   2  21      447.97      450.41     13.67 o 
   3   2  21      329.88      332.48     11.83 o 
   4   2  21      133.82      141.58      8.40 o 
   5   2  21        5.98        6.37      3.44 o 
   6   2  21      814.20      842.36     16.36 o 
   7   2  21     1469.27     1445.58     18.68 o 
   8   2  21      315.62      337.41     13.69 o 
 -11   3  21      229.14      193.59      8.49 o 
 -10   3  21       69.32       61.40      5.05 o 
  -9   3  21      469.00      462.34     21.34 o 
  -8   3  21      917.97      880.86     31.88 o 
  -7   3  21     1210.07     1285.04     47.45 o 
  -6   3  21     2319.17     2302.81     54.41 o 
  -5   3  21     1161.14     1088.17     38.05 o 
  -4   3  21       38.81       52.96      9.05 o 
  -3   3  21       17.66       15.68      4.40 o 
  -2   3  21     2743.89     2648.61     31.84 o 
  -1   3  21      293.68      275.05     12.43 o 
   0   3  21     1580.51     1485.12     40.56 o 
   1   3  21      233.92      224.43     15.09 o 
   2   3  21      446.04      475.51     16.89 o 
   3   3  21     1473.93     1569.54     30.52 o 
   4   3  21        9.53        7.39      5.39 o 
   5   3  21       71.38       85.32      7.06 o 
   6   3  21      917.75      949.76     20.67 o 
   7   3  21      477.18      493.92     13.02 o 
   8   3  21      822.80      759.25     16.98 o 
 -10   4  21       21.34       19.66      2.51 o 
  -9   4  21      119.10      130.37      9.94 o 
  -8   4  21       14.01       11.59      4.25 o 
  -7   4  21      933.28     1008.30     35.88 o 
  -6   4  21      206.38      216.84     16.05 o 
  -5   4  21      135.30      126.40     12.58 o 
  -4   4  21     1453.06     1666.69     44.68 o 
  -3   4  21      107.87       92.27      7.58 o 
  -2   4  21      191.85      229.62     23.63 o 
  -1   4  21      916.22      975.46     23.72 o 
   0   4  21      107.02      112.34      8.46 o 
   1   4  21      116.27      108.20     10.63 o 
   2   4  21       35.54       48.28      5.48 o 
   3   4  21      211.16      216.18     10.75 o 
   4   4  21       77.11       97.75      8.89 o 
   5   4  21        5.61       21.25      9.40 o 
   6   4  21      787.81      871.09     14.67 o 
   7   4  21        6.65        4.38      1.46 o 
  -9   5  21      238.24      225.69     11.74 o 
  -8   5  21       27.45       27.78      3.14 o 
  -7   5  21      155.88      176.28      8.67 o 
  -6   5  21        4.57        6.69      3.64 o 
  -5   5  21      578.73      628.04     24.51 o 
  -4   5  21       43.41       47.10      6.67 o 
  -3   5  21      111.43      139.97     12.62 o 
  -2   5  21       18.52       35.12      7.08 o 
  -1   5  21      306.40      296.71     20.22 o 
   0   5  21      258.37      268.45     19.84 o 
   1   5  21       35.75       43.42      8.85 o 
   2   5  21      119.23      112.45     13.48 o 
   3   5  21     3937.31     3982.33     71.85 o 
   4   5  21        6.04        6.38      2.74 o 
   5   5  21        7.07       11.54      4.03 o 
   6   5  21      212.76      209.52     10.91 o 
  -8   6  21      204.53      163.36      8.34 o 
  -7   6  21       41.01       48.82      4.16 o 
  -6   6  21       35.33       34.95      6.28 o 
  -5   6  21       33.87       35.97      6.94 o 
  -4   6  21      203.41      195.05     12.90 o 
  -3   6  21        8.71        5.18      3.58 o 
  -2   6  21       76.67       70.34      9.08 o 
  -1   6  21       84.98       98.32      6.83 o 
   0   6  21       19.25       19.64      3.51 o 
   1   6  21      496.68      518.43     24.81 o 
   2   6  21      144.97      159.66     13.67 o 
   3   6  21      212.87      205.43     14.42 o 
   4   6  21      214.49      237.27     13.59 o 
   5   6  21      331.41      295.80     12.24 o 
  -6   7  21      102.48      111.23      8.24 o 
  -5   7  21        6.44       12.02      3.97 o 
  -4   7  21        2.09        3.26      1.89 o 
  -3   7  21      192.09      192.04      8.94 o 
  -2   7  21       65.59       57.36      5.26 o 
  -1   7  21        0.46        2.45      2.04 o 
   0   7  21      251.71      251.66     15.20 o 
   1   7  21      118.05      103.73      9.60 o 
   2   7  21       92.45       95.81      8.77 o 
   3   7  21      312.53      345.22     14.20 o 
   4   7  21        0.21        2.70      1.38 o 
  -4   8  21       31.07       41.99      4.21 o 
  -3   8  21       63.96       58.59      3.63 o 
  -2   8  21      442.04      454.86     31.40 o 
  -1   8  21      138.02      147.92      8.91 o 
   0   8  21      119.38      114.55      7.75 o 
   1   8  21       11.05       15.19      2.94 o 
 -11   0  22      270.71      289.31     11.79 o 
 -10   0  22      646.69      645.01     23.19 o 
  -9   0  22      470.90      444.33     21.91 o 
  -8   0  22     1810.83     1814.98     47.47 o 
  -7   0  22      649.86      630.74     28.87 o 
  -6   0  22      234.37      236.42     17.95 o 
  -5   0  22      408.55      477.47     25.35 o 
  -4   0  22     4935.63     5243.62     81.71 o 
  -3   0  22     5656.78     5623.97     87.22 o 
  -2   0  22     2242.54     2309.40     54.96 o 
  -1   0  22     8423.38     7871.66    100.55 o 
   0   0  22      136.83      157.29     14.54 o 
   1   0  22      817.51      755.17     31.11 o 
   2   0  22      295.42      272.45     19.07 o 
   3   0  22      170.54      164.76     14.83 o 
   4   0  22      100.75       81.85     10.40 o 
   5   0  22     2394.37     2425.04     52.19 o 
   6   0  22      169.55      165.12     12.92 o 
   7   0  22       28.32       29.84      5.24 o 
   8   0  22      234.87      222.96     10.48 o 
 -11   1  22     1550.72     1584.65     28.61 o 
 -10   1  22       90.65      101.45      7.92 o 
  -9   1  22      878.77      923.08     21.70 o 
  -8   1  22      455.79      513.01     17.47 o 
  -7   1  22      839.90      838.62     27.45 o 
  -6   1  22      130.89      122.02      9.12 o 
  -5   1  22       15.66       16.13      3.96 o 
  -4   1  22     1132.64     1098.85     26.25 o 
  -3   1  22     5237.29     5174.17     50.27 o 
  -2   1  22     1825.29     1783.31     38.37 o 
  -1   1  22       28.77       39.63      7.15 o 
   0   1  22     1416.85     1218.07     28.62 o 
   1   1  22      156.84      123.08     15.50 o 
   2   1  22       87.25       91.93      7.97 o 
   3   1  22        5.21        2.36      3.21 o 
   4   1  22     2267.47     2291.60     30.20 o 
   5   1  22       75.40       69.01      5.35 o 
   6   1  22      368.73      387.76     13.47 o 
   7   1  22      648.87      620.81     14.79 o 
   8   1  22        5.12        4.76      1.44 o 
 -11   2  22       11.25        9.15      2.45 o 
 -10   2  22      233.06      244.32     14.03 o 
  -9   2  22      176.25      173.85     13.56 o 
  -8   2  22       11.79       16.98      5.52 o 
  -7   2  22      122.51      130.75     13.50 o 
  -6   2  22       53.07       40.01      8.36 o 
  -5   2  22       60.95       79.55     11.22 o 
  -4   2  22       87.63       63.66      9.78 o 
  -3   2  22      191.08      203.59     16.18 o 
  -2   2  22       11.37        7.01      4.44 o 
  -1   2  22       68.27       86.28      7.62 o 
   0   2  22      251.56      246.27     12.30 o 
   1   2  22        7.37       10.54      3.37 o 
   2   2  22      443.70      416.75     13.18 o 
   3   2  22       10.68       17.58      3.81 o 
   4   2  22        1.68        3.80      3.29 o 
   5   2  22      100.62      103.29      6.10 o 
   6   2  22      183.68      187.71      7.31 o 
   7   2  22      359.62      342.88      9.77 o 
   8   2  22      109.22      114.22      6.90 o 
 -10   3  22       11.56       17.27      2.75 o 
  -9   3  22      613.91      576.01     22.28 o 
  -8   3  22      352.76      350.17     19.50 o 
  -7   3  22       38.94       57.12      8.75 o 
  -6   3  22      379.19      406.95     22.71 o 
  -5   3  22      227.42      236.86     17.84 o 
  -4   3  22       77.69       50.37      8.60 o 
  -3   3  22      892.30      755.03     29.30 o 
  -2   3  22      371.38      332.83     14.64 o 
  -1   3  22        4.06        4.74      2.19 o 
   0   3  22        2.88        4.09      3.00 o 
   1   3  22       78.61       87.43     10.40 o 
   2   3  22      346.88      361.64     14.69 o 
   3   3  22      584.53      600.34     18.63 o 
   4   3  22       23.18       29.44      4.53 o 
   5   3  22      168.11      165.58      9.06 o 
   6   3  22      767.16      752.06     17.07 o 
   7   3  22      134.53      153.03      8.92 o 
 -10   4  22      182.49      125.61      7.60 o 
  -9   4  22      213.45      244.44     12.28 o 
  -8   4  22      285.87      281.34     15.42 o 
  -7   4  22      107.42       85.30      6.59 o 
  -6   4  22      197.24      204.93     15.11 o 
  -5   4  22       71.72       57.43      8.56 o 
  -4   4  22        9.54        8.81      4.42 o 
  -3   4  22      155.32      147.08     10.06 o 
  -2   4  22      281.28      295.38     12.61 o 
  -1   4  22     1012.22     1066.90     24.42 o 
   0   4  22      104.17       74.63      6.97 o 
   1   4  22      308.35      286.67     20.78 o 
   2   4  22      273.15      289.30     16.53 o 
   3   4  22     2441.41     2358.43     42.28 o 
   4   4  22       10.49       12.23      2.93 o 
   5   4  22      735.55      708.39     13.90 o 
   6   4  22       18.54       19.75      3.26 o 
  -9   5  22      378.29      346.58     12.73 o 
  -8   5  22       16.21       10.79      1.84 o 
  -7   5  22      276.99      261.06      9.74 o 
  -6   5  22        3.79        6.71      2.44 o 
  -5   5  22        1.20        0.25      2.50 o 
  -4   5  22       52.17       44.78      6.90 o 
  -3   5  22      831.94      813.28     20.13 o 
  -2   5  22      466.95      412.39     14.90 o 
  -1   5  22     1233.54     1229.56     38.95 o 
   0   5  22       37.36       41.79      8.24 o 
   1   5  22       34.06       29.90      7.46 o 
   2   5  22      624.08      625.21     28.21 o 
   3   5  22       21.65       23.05      6.52 o 
   4   5  22      107.31      106.34     10.65 o 
   5   5  22        0.44        1.26      2.60 o 
   6   5  22      509.81      448.81     13.31 o 
  -7   6  22      507.93      534.97     30.38 o 
  -6   6  22       32.59       38.02      6.05 o 
  -5   6  22        3.90        8.22      4.27 o 
  -4   6  22      114.91      126.66      9.46 o 
  -3   6  22       99.87      125.40     10.54 o 
  -2   6  22      243.95      240.57      9.82 o 
  -1   6  22        0.74        4.14      2.14 o 
   0   6  22       56.11       93.39      6.36 o 
   1   6  22      439.73      430.06     21.19 o 
   2   6  22      405.69      420.05     20.05 o 
   3   6  22      141.75      129.43     10.57 o 
   4   6  22      158.07      134.87      9.33 o 
  -6   7  22     1524.40     1525.86     25.81 o 
  -5   7  22     1096.18     1066.78     25.38 o 
  -4   7  22     1096.04     1051.65     59.01 o 
  -3   7  22       33.68       40.81      3.96 o 
  -2   7  22        1.24        1.49      2.32 o 
  -1   7  22      352.80      353.93     11.30 o 
   0   7  22      347.17      348.60     10.65 o 
   1   7  22      338.60      376.68     16.33 o 
   2   7  22      504.63      468.71     16.81 o 
   3   7  22      203.15      214.73      9.69 o 
  -1   8  22       20.81       18.71      2.81 o 
 -10   1  23       23.75       20.67      2.68 o 
  -9   1  23      323.59      299.45     11.60 o 
  -8   1  23        9.80       14.14      3.39 o 
  -7   1  23      328.75      343.26     14.45 o 
  -6   1  23      273.26      284.75     14.28 o 
  -5   1  23       28.40       34.65      5.60 o 
  -4   1  23      131.45      120.43      8.95 o 
  -3   1  23      642.51      588.83     17.44 o 
  -2   1  23      475.55      577.23     19.64 o 
  -1   1  23     1090.13     1049.76     29.54 o 
   0   1  23       16.17       12.34      3.58 o 
   1   1  23     1434.08     1389.81     29.74 o 
   2   1  23      528.67      512.32     17.96 o 
   3   1  23      109.61       84.18      7.39 o 
   4   1  23      610.91      652.92     19.16 o 
   5   1  23       51.45       55.94      5.58 o 
   6   1  23      334.91      340.45     11.68 o 
   7   1  23       47.89       43.05      3.63 o 
   8   1  23       82.74       75.92      5.11 o 
 -10   2  23     1166.72     1162.92     25.11 o 
  -9   2  23        3.56        9.57      4.07 o 
  -8   2  23        0.12        2.11      3.70 o 
  -7   2  23        1.12       41.04      7.86 o 
  -6   2  23     3698.04     3779.50     69.57 o 
  -5   2  23      625.40      682.09     30.18 o 
  -4   2  23     4713.48     4805.08     79.62 o 
  -3   2  23      382.55      342.20     20.98 o 
  -2   2  23     1025.89      955.77     24.49 o 
  -1   2  23       96.70      122.70      8.93 o 
   0   2  23      756.33      735.94     21.19 o 
   1   2  23      298.30      279.52     15.42 o 
   2   2  23     2335.71     2370.39     41.20 o 
   3   2  23      455.89      429.35     15.44 o 
   4   2  23      415.27      420.82     14.56 o 
   5   2  23      106.34      112.49      7.11 o 
   6   2  23       23.23       18.09      2.87 o 
   7   2  23       72.38       67.99      6.32 o 
 -10   3  23      119.85      102.97      5.09 o 
  -9   3  23       11.90        6.29      3.13 o 
  -8   3  23        0.13        3.45      3.54 o 
  -7   3  23      129.06      128.00     12.24 o 
  -6   3  23      280.95      274.61     18.26 o 
  -5   3  23     1578.93     1532.06     43.50 o 
  -4   3  23      740.48      770.20     31.22 o 
  -3   3  23      224.96      205.86     16.49 o 
  -2   3  23       82.10       61.78      6.29 o 
  -1   3  23      122.47      156.52      7.87 o 
   0   3  23      559.07      524.93     16.75 o 
   1   3  23      838.71      974.30     23.63 o 
   2   3  23        9.23       10.87      4.36 o 
   3   3  23     1010.75     1109.54     33.50 o 
   4   3  23      281.73      270.73     15.89 o 
   5   3  23       25.03       25.90      5.21 o 
   6   3  23      355.94      375.86     15.01 o 
   7   3  23        8.04        6.69      1.49 o 
  -9   4  23      143.02      155.09      8.80 o 
  -8   4  23        6.08       15.45      3.92 o 
  -7   4  23      684.29      753.29     17.52 o 
  -6   4  23      144.87      156.95     12.70 o 
  -5   4  23      236.13      238.82     16.28 o 
  -4   4  23      152.14      166.32     13.89 o 
  -3   4  23     1157.83     1173.27     36.60 o 
  -2   4  23       65.14      112.72     11.62 o 
  -1   4  23        5.03       11.23      3.37 o 
   0   4  23     1468.03     1429.68     27.92 o 
   1   4  23        5.37        7.75      2.98 o 
   2   4  23     1345.13     1398.31     27.12 o 
   3   4  23      363.14      354.19     13.32 o 
   4   4  23       32.61       34.12      4.20 o 
   5   4  23     1566.73     1582.21     22.79 o 
   6   4  23       79.77       87.47      4.31 o 
  -7   5  23       26.14       27.33      3.18 o 
  -6   5  23      195.31      189.98      8.93 o 
  -5   5  23        0.30        7.34      3.07 o 
  -4   5  23       28.14       30.63      5.72 o 
  -3   5  23      245.38      278.82     11.28 o 
  -2   5  23      202.41      211.93     12.95 o 
  -1   5  23       43.76       25.71      3.99 o 
   0   5  23      300.89      352.81     20.43 o 
   1   5  23       10.09        3.96      5.02 o 
   2   5  23      299.20      333.49     19.48 o 
   3   5  23       40.47       31.00      6.48 o 
   4   5  23      427.99      409.55     18.18 o 
   5   5  23      160.40      167.62      9.82 o 
  -7   6  23      933.92      848.03     17.88 o 
  -6   6  23       34.18       46.78      5.88 o 
  -5   6  23        1.68        5.37      3.43 o 
  -4   6  23      113.41      134.60     11.31 o 
  -3   6  23      337.96      358.86     15.99 o 
  -2   6  23      344.57      324.64     10.55 o 
  -1   6  23      131.63      121.23      6.66 o 
   0   6  23        2.27        3.92      1.66 o 
   1   6  23        5.33        8.20      3.73 o 
   2   6  23      575.65      608.75     22.06 o 
   3   6  23        9.62       11.08      3.55 o 
   4   6  23      123.84      101.06      6.93 o 
  -5   7  23       27.28       33.86      4.26 o 
  -4   7  23     1281.35     1232.33     26.27 o 
  -3   7  23      444.38      400.25     24.63 o 
  -2   7  23       43.78       37.71      3.86 o 
  -1   7  23      111.88      101.90      5.51 o 
   0   7  23       71.75       65.76      4.08 o 
   1   7  23       90.87       78.74      6.76 o 
   2   7  23      117.37      118.14      7.25 o 
 -10   0  24      300.76      351.33     13.62 o 
  -9   0  24      543.31      586.66     21.79 o 
  -8   0  24      446.86      442.42     21.34 o 
  -7   0  24     1514.69     1565.38     42.37 o 
  -6   0  24     1792.89     1938.81     48.38 o 
  -5   0  24      536.27      562.64     26.60 o 
  -4   0  24       80.75       91.31     11.30 o 
  -3   0  24       28.53       22.95      4.48 o 
  -2   0  24       26.33       13.56      5.85 o 
  -1   0  24      850.97     1001.99     36.76 o 
   0   0  24     1792.12     1829.77     49.05 o 
   1   0  24       56.17       66.51      9.79 o 
   2   0  24     3701.15     3564.83     66.37 o 
   3   0  24        4.15        6.52      4.58 o 
   4   0  24      346.04      311.24     18.27 o 
   5   0  24       11.40       20.17      4.97 o 
   6   0  24     1221.38     1178.17     28.61 o 
   7   0  24       18.08       13.88      2.88 o 
 -10   1  24        0.75        0.31      2.04 o 
  -9   1  24       81.26       66.96      5.09 o 
  -8   1  24      461.44      427.52     14.27 o 
  -7   1  24      647.99      693.31     19.40 o 
  -6   1  24      279.25      285.68     13.01 o 
  -5   1  24      340.43      361.33     14.82 o 
  -4   1  24        3.43       14.17      3.68 o 
  -3   1  24        7.85       10.30      2.78 o 
  -2   1  24     1074.02     1093.39     21.33 o 
  -1   1  24     1702.09     1649.21     32.91 o 
   0   1  24      551.24      551.47     18.93 o 
   1   1  24     2594.68     2478.99     76.84 o 
   2   1  24      112.74      118.49      8.72 o 
   3   1  24       61.95       61.50      6.37 o 
   4   1  24      102.21      108.36      7.67 o 
   5   1  24      425.38      419.01     13.47 o 
   6   1  24      201.66      189.55      7.95 o 
   7   1  24      486.93      433.64     23.04 o 
 -10   2  24        1.38        1.64      1.32 o 
  -9   2  24       74.15       68.19      7.58 o 
  -8   2  24      187.13      191.91     14.16 o 
  -7   2  24       38.39       39.35      7.30 o 
  -6   2  24       39.32       39.62      7.93 o 
  -5   2  24        6.87       10.12      5.72 o 
  -4   2  24     1291.74     1379.27     42.33 o 
  -3   2  24        1.88        3.08      3.20 o 
  -2   2  24      188.80      207.35     11.51 o 
  -1   2  24       17.02       21.14      4.12 o 
   0   2  24      246.59      262.19     12.73 o 
   1   2  24       26.92       13.60      3.58 o 
   2   2  24      504.70      471.05     16.20 o 
   3   2  24      200.14      221.75     10.74 o 
   4   2  24        0.68        2.57      1.94 o 
   5   2  24       13.18       15.18      2.79 o 
   6   2  24      261.56      261.67     18.14 o 
   7   2  24       71.78       69.23      5.29 o 
  -9   3  24      238.44      251.59     12.56 o 
  -8   3  24      280.02      313.30     16.35 o 
  -7   3  24      624.82      655.93     25.52 o 
  -6   3  24        0.97        4.07      4.14 o 
  -5   3  24      204.00      223.29     16.48 o 
  -4   3  24       14.27       17.74      5.56 o 
  -3   3  24      503.25      533.88     25.72 o 
  -2   3  24        9.60        8.51      4.39 o 
  -1   3  24        2.69        8.77      3.17 o 
   0   3  24        5.84        0.95      2.67 o 
   1   3  24      247.85      257.95     11.29 o 
   2   3  24      116.76      148.24     12.76 o 
   3   3  24     1087.65     1160.40     32.62 o 
   4   3  24      631.73      651.97     22.97 o 
   5   3  24       50.30       71.79      7.27 o 
   6   3  24        1.22        2.02      1.57 o 
  -9   4  24      731.65      691.20     18.03 o 
  -8   4  24       66.13       63.14      6.31 o 
  -7   4  24       23.25       20.53      4.95 o 
  -6   4  24       10.33        9.27      2.93 o 
  -5   4  24       80.58       75.41      8.98 o 
  -4   4  24      626.65      604.14     25.29 o 
  -3   4  24       63.25       60.02      8.52 o 
  -2   4  24       97.71      112.71      8.32 o 
  -1   4  24       87.79       97.30      7.17 o 
   0   4  24      196.20      187.74     15.49 o 
   1   4  24      882.27      879.80     20.87 o 
   2   4  24      283.94      298.29     11.96 o 
   3   4  24        0.64        1.85      1.97 o 
   4   4  24        0.37        0.67      2.13 o 
   5   4  24       20.34       16.77      2.37 o 
   6   4  24      400.35      349.96     11.32 o 
  -8   5  24       85.05       77.54      5.76 o 
  -7   5  24      259.23      248.43      7.51 o 
  -6   5  24     1070.59     1090.92     18.82 o 
  -5   5  24       35.79       21.23      4.36 o 
  -4   5  24      153.05      147.59     10.91 o 
  -3   5  24        5.78        4.57      2.98 o 
  -2   5  24      126.99      115.28      7.19 o 
  -1   5  24      264.18      268.36     11.09 o 
   0   5  24      384.27      413.24     20.62 o 
   1   5  24        1.87        4.35      3.72 o 
   2   5  24      205.16      211.05     14.30 o 
   3   5  24        0.24        1.00      2.98 o 
   4   5  24        0.52        4.32      2.81 o 
   5   5  24      346.20      333.76     11.15 o 
  -6   6  24        1.60        0.60      1.75 o 
  -5   6  24       13.48        9.42      3.36 o 
  -4   6  24       51.63       66.28      7.41 o 
  -3   6  24     1106.53     1118.97     24.48 o 
  -2   6  24      720.21      690.16     20.47 o 
  -1   6  24       60.70       57.48      6.18 o 
   0   6  24      128.21      130.29      6.17 o 
   1   6  24       78.84       73.49      7.69 o 
   2   6  24        7.88        5.26      2.55 o 
   3   6  24      641.34      694.50     18.39 o 
  -4   7  24      202.35      176.75      8.52 o 
  -3   7  24      886.10      871.74     19.93 o 
  -2   7  24      593.98      567.22     23.34 o 
  -1   7  24       51.97       51.15      3.34 o 
   0   7  24      163.20      154.02      8.19 o 
   1   7  24      259.18      235.33      9.40 o 
 -10   1  25      403.51      391.14     12.54 o 
  -9   1  25       28.80       27.83      2.95 o 
  -8   1  25      210.67      221.41      9.50 o 
  -7   1  25       83.56       82.60      6.56 o 
  -6   1  25      216.55      207.15     15.11 o 
  -5   1  25       49.63       39.43      5.18 o 
  -4   1  25      449.13      466.59     16.52 o 
  -3   1  25        2.60        2.76      2.38 o 
  -2   1  25      713.18      691.91     16.75 o 
  -1   1  25      472.81      465.29     18.95 o 
   0   1  25      385.77      315.97     14.20 o 
   1   1  25      217.71      248.49     14.50 o 
   2   1  25       35.72       43.04      5.51 o 
   3   1  25      120.35      116.89      7.96 o 
   4   1  25      759.83      711.75     17.84 o 
   5   1  25       22.24       21.28      3.30 o 
   6   1  25      220.33      205.29      7.23 o 
  -9   2  25      384.48      372.57     15.47 o 
  -8   2  25       24.78       28.52      5.66 o 
  -7   2  25     1034.74     1021.34     32.16 o 
  -6   2  25      186.67      168.46     13.91 o 
  -5   2  25      537.53      488.43     24.35 o 
  -4   2  25      140.98      147.03     13.85 o 
  -3   2  25     3137.06     3148.35     62.75 o 
  -2   2  25        4.85        2.96      4.28 o 
  -1   2  25      714.32      717.95     20.54 o 
   0   2  25      556.42      595.53     22.83 o 
   1   2  25       47.46       52.17      5.81 o 
   2   2  25      350.56      309.15     17.46 o 
   3   2  25     1040.40     1074.55     22.02 o 
   4   2  25      262.88      242.18      9.69 o 
   5   2  25      409.50      372.87     10.40 o 
   6   2  25      445.18      465.04     14.82 o 
  -9   3  25      373.52      333.44     12.68 o 
  -8   3  25     1057.16     1064.23     27.34 o 
  -7   3  25       58.04       66.96      8.20 o 
  -6   3  25      109.94      111.03     10.73 o 
  -5   3  25      188.22      193.07     14.73 o 
  -4   3  25      743.08      710.20     28.44 o 
  -3   3  25        2.56        2.54      4.14 o 
  -2   3  25      319.25      305.84     17.76 o 
  -1   3  25       20.53       23.27      4.98 o 
   0   3  25      550.37      535.13     13.39 o 
   1   3  25       86.24       75.76      6.76 o 
   2   3  25      162.07      174.90     12.86 o 
   3   3  25      181.39      182.07     12.39 o 
   4   3  25     2457.08     2493.40     40.95 o 
   5   3  25      407.32      382.18     10.79 o 
   6   3  25      333.33      311.97     11.68 o 
  -8   4  25        9.03       10.11      2.69 o 
  -7   4  25      115.85      141.93      9.81 o 
  -6   4  25      401.85      487.22     13.57 o 
  -5   4  25        3.31        6.97      3.82 o 
  -4   4  25      440.86      427.36     20.24 o 
  -3   4  25       48.60       45.36      7.36 o 
  -2   4  25      170.69      165.62      8.88 o 
  -1   4  25       80.63       82.24      9.34 o 
   0   4  25      367.83      434.53     13.92 o 
   1   4  25      145.04      151.36      8.30 o 
   2   4  25       18.75       34.35      4.19 o 
   3   4  25       84.24       80.69      5.51 o 
   4   4  25      145.14      140.93      6.19 o 
   5   4  25       57.28       65.43      5.81 o 
  -6   5  25      442.62      472.16     11.04 o 
  -5   5  25      842.13      931.49     17.52 o 
  -4   5  25        4.49       12.98      3.47 o 
  -3   5  25       59.22       54.90      6.62 o 
  -2   5  25       60.55       80.87      9.88 o 
  -1   5  25      250.71      281.02     13.92 o 
   0   5  25        0.49        2.70      1.99 o 
   1   5  25      660.38      700.07     24.17 o 
   2   5  25      146.00      140.75     10.65 o 
   3   5  25     1116.30     1253.60     28.10 o 
   4   5  25       12.23       19.68      3.28 o 
  -5   6  25        2.64        0.19      2.04 o 
  -4   6  25       69.06       82.13      7.43 o 
  -3   6  25       16.55       18.19      4.25 o 
  -2   6  25       19.47       14.23      3.15 o 
  -1   6  25       50.94       46.20      5.36 o 
   0   6  25      733.52      797.87     21.41 o 
   1   6  25      305.26      283.87     12.45 o 
   2   6  25      302.66      315.50     12.06 o 
  -9   0  26       60.14       59.05      5.45 o 
  -8   0  26       93.83      112.37      9.06 o 
  -7   0  26       26.15       36.42      6.15 o 
  -6   0  26     4564.77     4768.96     68.83 o 
  -5   0  26       92.90       79.40      9.52 o 
  -4   0  26     2674.40     2775.40     55.43 o 
  -3   0  26      720.41      676.50     27.68 o 
  -2   0  26       14.04       18.18      4.13 o 
  -1   0  26        5.70        1.69      3.96 o 
   0   0  26       40.87       29.49      7.22 o 
   1   0  26      313.94      290.05     18.55 o 
   2   0  26       35.24       26.38      6.07 o 
   3   0  26     2841.01     2816.54     51.45 o 
   4   0  26      135.80      133.00     10.55 o 
   5   0  26      112.19      114.21      8.59 o 
   6   0  26        1.22        2.04      1.54 o 
  -9   1  26      220.18      201.45     10.48 o 
  -8   1  26      128.92      118.84      7.32 o 
  -7   1  26       89.24      113.80      6.96 o 
  -6   1  26       73.70       79.79      6.35 o 
  -5   1  26      529.40      550.33     16.68 o 
  -4   1  26     2521.22     2532.81     36.55 o 
  -3   1  26       56.36       90.51     24.44 o 
  -2   1  26       19.98       31.07      3.37 o 
  -1   1  26       88.04       89.74      6.02 o 
   0   1  26      389.86      376.83     14.98 o 
   1   1  26        5.95        5.99      3.19 o 
   2   1  26      461.53      466.41     15.53 o 
   3   1  26       91.65      112.70      7.38 o 
   4   1  26      229.53      221.36      9.23 o 
   5   1  26      115.01      122.06      6.00 o 
   6   1  26        2.62        7.16      2.00 o 
  -9   2  26      147.11      134.33      8.20 o 
  -8   2  26       88.53       86.05      8.04 o 
  -7   2  26      424.56      425.90     19.51 o 
  -6   2  26       33.76       26.61      5.98 o 
  -5   2  26      386.39      373.17     20.25 o 
  -4   2  26       33.82       32.80      6.76 o 
  -3   2  26      480.25      513.85     24.71 o 
  -2   2  26        3.49        1.77      2.97 o 
  -1   2  26       41.07       67.46      6.33 o 
   0   2  26       18.11       29.06      3.72 o 
   1   2  26       38.93       37.48      4.76 o 
   2   2  26        1.93        7.36      2.38 o 
   3   2  26      670.86      662.04     16.10 o 
   4   2  26      120.84      151.28      6.97 o 
   5   2  26      152.18      152.47      9.12 o 
   6   2  26      233.90      231.57      9.72 o 
  -8   3  26        3.30       10.78      3.09 o 
  -7   3  26      632.31      662.48     22.26 o 
  -6   3  26        2.97        3.59      1.78 o 
  -5   3  26       24.52       16.96      4.90 o 
  -4   3  26      242.76      229.71     15.72 o 
  -3   3  26      135.66      158.89     13.36 o 
  -2   3  26      403.21      434.17     21.69 o 
  -1   3  26       19.53       15.68      3.39 o 
   0   3  26      410.07      400.74     15.08 o 
   1   3  26      274.48      252.69     11.09 o 
   2   3  26       85.11       68.35      5.84 o 
   3   3  26       40.41       43.91      4.55 o 
   4   3  26     1277.83     1303.94     20.20 o 
   5   3  26       65.41       75.66      4.14 o 
  -7   4  26      436.93      486.62     15.82 o 
  -6   4  26      246.78      253.68      8.88 o 
  -5   4  26      558.97      519.88     19.89 o 
  -4   4  26      218.98      195.37     13.02 o 
  -3   4  26      473.39      508.94     21.21 o 
  -2   4  26        0.34        5.75      3.54 o 
  -1   4  26      103.98      101.21      6.72 o 
   0   4  26      273.99      257.20      9.82 o 
   1   4  26      585.63      567.66     14.25 o 
   2   4  26      526.03      527.85     13.02 o 
   3   4  26        3.80        9.65      2.05 o 
   4   4  26      284.71      269.39     12.01 o 
  -6   5  26       22.68       15.81      3.02 o 
  -5   5  26        8.72        6.13      1.77 o 
  -4   5  26       69.71       74.13      6.51 o 
  -3   5  26      156.43      149.00      9.63 o 
  -2   5  26       49.25       51.53      4.01 o 
  -1   5  26      139.33      145.29      6.81 o 
   0   5  26      250.74      249.40      8.87 o 
   1   5  26       25.98       30.11      3.26 o 
   2   5  26        5.62        8.82      1.97 o 
   3   5  26       30.04       43.82      4.76 o 
  -4   6  26       83.15       79.43      6.10 o 
  -3   6  26      319.90      343.73     13.30 o 
  -2   6  26       83.92       95.32      7.21 o 
  -1   6  26      178.23      137.02      7.10 o 
   0   6  26      490.67      482.67     13.64 o 
   1   6  26      453.88      412.13     12.05 o 
  -8   1  27      267.26      270.04     12.76 o 
  -7   1  27      117.45      128.60      8.58 o 
  -6   1  27       29.25       43.23      4.29 o 
  -5   1  27      525.47      528.80     15.22 o 
  -4   1  27      182.68      208.58      9.94 o 
  -3   1  27        1.32        3.14      4.12 o 
  -2   1  27       79.54       75.50      6.20 o 
  -1   1  27     1176.90     1103.90     19.14 o 
   0   1  27      182.78      169.99      7.45 o 
   1   1  27      174.26      170.73      9.36 o 
   2   1  27      427.38      455.96     14.37 o 
   3   1  27       97.38       93.78      6.19 o 
   4   1  27       85.51      102.70      5.70 o 
   5   1  27       15.09        8.41      2.35 o 
  -8   2  27      237.72      218.68     11.04 o 
  -7   2  27      104.51      114.99      9.47 o 
  -6   2  27      740.08      825.33     26.67 o 
  -5   2  27        4.61        2.04      3.31 o 
  -4   2  27      384.17      387.54     20.08 o 
  -3   2  27       32.44       27.30      6.19 o 
  -2   2  27      516.51      499.36     22.99 o 
  -1   2  27        5.62        3.59      3.50 o 
   0   2  27      425.22      474.64     12.07 o 
   1   2  27       19.91       23.52      3.36 o 
   2   2  27      140.99      146.80      7.69 o 
   3   2  27      172.62      177.54      7.59 o 
   4   2  27       33.25       35.62      2.96 o 
   5   2  27      269.77      239.85      7.07 o 
  -8   3  27      564.33      542.00     14.79 o 
  -7   3  27      673.31      694.02     20.35 o 
  -6   3  27       47.92       58.62      7.03 o 
  -5   3  27       51.40       40.42      6.40 o 
  -4   3  27       19.05       11.36      4.30 o 
  -3   3  27       49.82       39.03      6.88 o 
  -2   3  27       66.21       70.49      8.59 o 
  -1   3  27      549.78      540.49     22.61 o 
   0   3  27       35.57       35.35      4.17 o 
   1   3  27      698.75      740.24     17.05 o 
   2   3  27       12.07        5.57      2.16 o 
   3   3  27       45.67       40.22      3.80 o 
   4   3  27      317.75      312.30      8.38 o 
  -6   4  27      707.95      694.95     18.99 o 
  -5   4  27      176.47      189.64     11.05 o 
  -4   4  27       44.70       46.40      6.14 o 
  -3   4  27      929.47      975.40     27.24 o 
  -2   4  27      111.97      109.42      9.47 o 
  -1   4  27      344.79      317.12     10.31 o 
   0   4  27      186.56      223.06      8.87 o 
   1   4  27        2.26        1.97      2.48 o 
   2   4  27        0.70       -1.14      2.00 o 
   3   4  27      675.98      743.88     19.15 o 
  -5   5  27       94.23       86.90      6.07 o 
  -4   5  27      630.30      602.82     12.24 o 
  -3   5  27       37.41       48.58      4.97 o 
  -2   5  27       52.60       58.43      5.54 o 
  -1   5  27       19.02       18.50      2.24 o 
   0   5  27      127.87      110.85      5.12 o 
   1   5  27        0.26        1.97      1.24 o 
   2   5  27     1539.65     1496.24     23.32 o 
  -7   0  28      249.76      258.10     11.93 o 
  -6   0  28      161.67      173.72     11.03 o 
  -5   0  28     1154.69     1187.96     30.36 o 
  -4   0  28     1442.92     1453.17     35.04 o 
  -3   0  28     3643.98     3795.65     57.53 o 
  -2   0  28      718.65      709.32     25.03 o 
  -1   0  28      176.34      175.64      9.16 o 
   0   0  28     1467.74     1472.53     37.84 o 
   1   0  28      642.64      645.50     24.21 o 
   2   0  28     1227.31     1106.27     29.51 o 
   3   0  28       42.45       41.77      5.65 o 
   4   0  28      828.24      791.51     19.64 o 
  -8   1  28      209.55      184.18      8.79 o 
  -7   1  28        9.39       17.26      3.66 o 
  -6   1  28      229.73      251.94     13.91 o 
  -5   1  28      721.21      737.34     24.94 o 
  -4   1  28       51.83       66.76      7.99 o 
  -3   1  28      165.63      159.91      8.12 o 
  -2   1  28     1469.12     1524.10     24.71 o 
  -1   1  28      483.04      460.11     18.58 o 
   0   1  28      568.63      568.79     16.35 o 
   1   1  28        9.87       11.55      2.98 o 
   2   1  28       42.16       34.76      3.96 o 
   3   1  28       38.99       33.54      5.40 o 
   4   1  28      305.58      302.62      9.74 o 
  -8   2  28       19.49       17.68      2.81 o 
  -7   2  28       30.37       36.94      4.98 o 
  -6   2  28      455.51      449.34     17.92 o 
  -5   2  28        8.38       13.22      3.87 o 
  -4   2  28        8.74        9.93      3.76 o 
  -3   2  28       28.85       38.71      6.54 o 
  -2   2  28       28.35       30.07      5.97 o 
  -1   2  28       31.36       32.19      4.19 o 
   0   2  28       82.54       62.28      7.86 o 
   1   2  28       52.68       61.36      3.99 o 
   2   2  28        1.18        2.26      1.34 o 
   3   2  28       42.58       43.37      2.81 o 
   4   2  28        0.77        1.87      1.16 o 
  -7   3  28       19.72       21.05      3.29 o 
  -6   3  28      142.08      146.07      9.46 o 
  -5   3  28      195.21      230.97     12.73 o 
  -4   3  28      104.99       98.08      8.99 o 
  -3   3  28        0.27        0.44      3.09 o 
  -2   3  28       11.49       14.17      4.41 o 
  -1   3  28      313.89      352.33     17.00 o 
   0   3  28       88.22      104.45      4.92 o 
   1   3  28      527.00      532.12     12.65 o 
   2   3  28       47.65       52.64      4.01 o 
   3   3  28       23.60       30.15      2.76 o 
  -6   4  28      612.63      578.54     14.42 o 
  -5   4  28      845.94      755.66     53.23 o 
  -4   4  28       73.44       59.65      6.09 o 
  -3   4  28       95.19       86.49      7.52 o 
  -2   4  28      419.07      427.18     16.41 o 
  -1   4  28      146.74      116.28      8.63 o 
   0   4  28        2.05        1.55      1.29 o 
   1   4  28      442.42      466.43     16.12 o 
   2   4  28        0.94        1.41      1.22 o 
  -3   5  28       50.28       61.30      5.51 o 
  -7   1  29       10.99       12.27      2.55 o 
  -6   1  29      160.34      158.66      9.69 o 
  -5   1  29      255.28      267.40     13.54 o 
  -4   1  29      632.83      657.00     22.23 o 
  -3   1  29      174.07      149.83     11.10 o 
  -2   1  29      138.69      123.48     10.15 o 
  -1   1  29       65.76       61.27      7.27 o 
   0   1  29      284.27      266.56     10.09 o 
   1   1  29       66.51       80.22      5.51 o 
   2   1  29      274.20      238.79      6.61 o 
   3   1  29       32.71       29.85      2.19 o 
  -7   2  29      955.59      946.79     19.14 o 
  -6   2  29      727.98      768.70     20.49 o 
  -5   2  29      384.29      387.79     15.91 o 
  -4   2  29      244.56      241.55     13.31 o 
  -3   2  29      505.43      503.51     19.73 o 
  -2   2  29        5.59        1.55      2.50 o 
  -1   2  29       51.61       45.75      6.24 o 
   0   2  29        0.46        0.41      1.71 o 
   1   2  29      950.12      867.30     47.85 o 
   2   2  29       35.31       32.29      3.08 o 
   3   2  29      753.90      770.78     17.10 o 
  -6   3  29      140.27      131.03      7.53 o 
  -5   3  29       18.94       20.99      3.75 o 
  -4   3  29      180.68      181.05     10.58 o 
  -3   3  29       23.80       15.55      3.88 o 
  -2   3  29       58.27       56.72      6.46 o 
  -1   3  29        0.38        2.03      2.29 o 
   0   3  29       45.05       35.54      4.84 o 
   1   3  29       42.21       44.81      3.24 o 
   2   3  29      460.07      479.88     14.10 o 
  -4   4  29      103.35       82.87      4.47 o 
  -3   4  29       10.48        8.26      2.45 o 
  -2   4  29      743.34      710.11     18.24 o 
  -1   4  29        3.81       -0.62      2.22 o 
   0   4  29       80.89       77.02      5.72 o 
   1   4  29       90.61       89.90      5.53 o 
  -5   0  30        1.27        5.77      1.88 o 
  -4   0  30      282.31      293.01     11.92 o 
  -3   0  30       91.70      108.54      7.61 o 
  -2   0  30      437.58      479.69     15.89 o 
  -1   0  30       48.26       31.13      4.13 o 
   0   0  30      138.06      127.98      7.61 o 
   1   0  30      952.84      746.97     16.01 o 
   2   0  30        4.48        7.52      2.17 o 
  -6   1  30       79.55       69.31      5.22 o 
  -5   1  30      123.24      112.48      7.63 o 
  -4   1  30      754.32      730.12     20.35 o 
  -3   1  30       51.65       61.19      6.35 o 
  -2   1  30        6.56        5.77      2.53 o 
  -1   1  30      151.76      138.06      9.18 o 
   0   1  30      168.51      171.06      9.69 o 
   1   1  30     1916.69     1859.75     28.35 o 
   2   1  30      356.02      324.29     19.85 o 
  -5   2  30        3.01        5.80      2.29 o 
  -4   2  30        2.17        2.32      2.02 o 
  -3   2  30      921.13      936.47     23.49 o 
  -2   2  30      139.96      127.07      8.90 o 
  -1   2  30        4.68        4.34      2.54 o 
   0   2  30       77.28       67.42      6.13 o 
   1   2  30       33.80       27.72      3.81 o 
   2   2  30      403.52      394.93     11.32 o 
  -4   3  30      361.66      372.88     12.74 o 
  -3   3  30      232.40      194.37      9.72 o 
  -2   3  30       16.89       18.88      3.34 o 
  -1   3  30      187.02      168.04      9.05 o 
   0   3  30       24.92       18.33      3.12 o 
   1   3  30        2.64        4.27      1.59 o 
  -4   1  31        1.06        5.55      1.72 o 
  -3   1  31      176.21      162.33      8.14 o 
  -2   1  31      227.95      210.23      9.42 o 
  -1   1  31      236.33      201.73      8.98 o 
   0   1  31        4.36        5.53      1.66 o 
  -4   2  31      441.42      405.41     11.96 o 
  -3   2  31      483.36      417.77     12.96 o 
  -2   2  31      318.31      315.47     11.42 o 
  -1   2  31        3.72        2.55      1.37 o 
   0   2  31      113.73      109.86      6.09 o 
                                                 
